# Supplementary material for: Bis[4-(1-imino­eth­yl)-3-methyl-1-phenyl-1H-pyrazol-5-olato-κ2 O,N 4]copper(II)
Source: Acta Crystallogr Sect E Struct Rep Online. 2011 Aug 6;67(Pt 9):m1208. doi: 10.1107/S1600536811030753 (PMC3200712; doi:10.1107/S1600536811030753)
Supplement: Supplementary file 1 [file e-67-m1208-sup1.cif]

##############################################################################
#                                                                            #
# This CIF contains the data in a paper accepted for publication in          #
# Acta Crystallographica Section E. It conforms to the requirements of       #
# Notes for Authors for Acta Crystallographica Section E, and has been       #
# peer reviewed under the auspices of the IUCr Commission on Journals.       #
#                                                                            #
# Full details of the Crystallographic Information File format               #
# are given in the paper "The Crystallographic Information File (CIF):       #
# a New Standard Archive File for Crystallography" by S. R. Hall, F. H.      #
# Allen and I. D. Brown [Acta Cryst. (1991), A47, 655-685].                  #
#                                                                            #
# The current version of the core CIF dictionary is obtainable from          #
# ftp://ftp.iucr.org/pub/cif_core.dic.                                       #
#                                                                            #
# Software is freely available for graphical display of the structure(s)     #
# in this CIF. For information consult the CIF software page                 #
# http://www.iucr.org/resources/cif/software.                                #
#                                                                            #
# This file may be used for bona fide research purposes within the           #
# scientific community so long as proper attribution is given to the journal # 
# article from which it was obtained.                                        #
#                                                                            #
##############################################################################
data_I
_audit_creation_method     SHELXL-97
_chemical_name_systematic
;
Bis[4-(1-iminoethyl)-3-methyl-1-phenyl-1<i>H</i>-pyrazol-5-olato-
\k^2^<i>O</i>,<i>N</i>^4^]copper(II)
;
_chemical_name_common     ?
_chemical_formula_moiety     'C24 H24 Cu N6 O2'
_chemical_formula_sum     'C24 H24 Cu N6 O2'
_chemical_formula_iupac     '[Cu (C12 H12 N3 O)2]'
_chemical_formula_weight     492.03
_chemical_melting_point     ?
_symmetry_cell_setting     monoclinic
_symmetry_space_group_name_H-M     'P 21/n '
_symmetry_space_group_name_Hall     '-P 2yn'
loop_
    _symmetry_equiv_pos_as_xyz
    'x, y, z'
    '-x+1/2, y+1/2, -z+1/2'
    '-x, -y, -z'
    'x-1/2, -y-1/2, z-1/2'
_cell_length_a     6.391(6)
_cell_length_b     9.010(8)
_cell_length_c     18.772(17)
_cell_angle_alpha     90.00
_cell_angle_beta     98.701(17)
_cell_angle_gamma     90.00
_cell_volume     1068.5(16)
_cell_formula_units_Z     2
_cell_measurement_reflns_used     3203
_cell_measurement_theta_min     2.2
_cell_measurement_theta_max     27.9
_cell_measurement_temperature     113(2)
_exptl_crystal_description     'block'
_exptl_crystal_colour     'dark green'
_exptl_crystal_size_max     0.10
_exptl_crystal_size_mid     0.10
_exptl_crystal_size_min     0.10
_exptl_crystal_density_diffrn     1.529
_exptl_crystal_density_meas     ?
_exptl_crystal_density_method     'not measured'
_exptl_crystal_F_000     510
_exptl_absorpt_coefficient_mu     1.058
_exptl_absorpt_correction_type     multi-scan
_exptl_absorpt_process_details     '(CrystalClear; Rigaku/MSC, 2008)'
_exptl_absorpt_correction_T_min     0.9016
_exptl_absorpt_correction_T_max     0.9016
_exptl_special_details     ?
_diffrn_ambient_temperature     113(2)
_diffrn_radiation_type     MoK\a
_diffrn_radiation_wavelength     0.71073
_diffrn_radiation_source     'rotating anode'
_diffrn_radiation_monochromator     multilayer
_diffrn_measurement_device_type     'Rigaku Saturn724 CCD'
_diffrn_measurement_method     '\w and \f scans'
_diffrn_detector_area_resol_mean     14.22
_diffrn_reflns_number     8871
_diffrn_reflns_av_R_equivalents     0.1299
_diffrn_reflns_av_sigmaI/netI     0.0805
_diffrn_reflns_theta_min     2.20
_diffrn_reflns_theta_max     25.02
_diffrn_reflns_theta_full     25.02
_diffrn_measured_fraction_theta_max     1.000
_diffrn_measured_fraction_theta_full     1.000
_diffrn_reflns_limit_h_min     -7
_diffrn_reflns_limit_h_max     7
_diffrn_reflns_limit_k_min     -10
_diffrn_reflns_limit_k_max     10
_diffrn_reflns_limit_l_min     -22
_diffrn_reflns_limit_l_max     21
_diffrn_standards_number     0
_diffrn_standards_interval_count     0
_diffrn_standards_interval_time     0
_diffrn_standards_decay_%     0
_refine_special_details
;
Refinement of <i>F</i>^2^ against ALL reflections. The weighted <i>R</i>-factor
<i>wR</i> and goodness of fit <i>S</i> are based on <i>F</i>^2^, conventional
<i>R</i>-factors <i>R</i> are based on <i>F</i>, with <i>F</i> set to zero for
negative <i>F</i>^2^. The threshold expression of <i>F</i>^2^ >
\s(<i>F</i>^2^) is used only for calculating <i>R</i>-factors(gt) <i>etc</i>.
and is not relevant to the choice of reflections for refinement.
<i>R</i>-factors based on <i>F</i>^2^ are statistically about twice as large
as those based on <i>F</i>, and <i>R</i>- factors based on ALL data will be
even larger.
;
_reflns_number_total     1888
_reflns_number_gt     1636
_reflns_threshold_expression     'I>2\s(I)'
_refine_ls_structure_factor_coef     Fsqd
_refine_ls_matrix_type     full
_refine_ls_R_factor_all     0.0806
_refine_ls_R_factor_gt     0.0629
_refine_ls_wR_factor_gt     0.1231
_refine_ls_wR_factor_ref     0.1360
_refine_ls_goodness_of_fit_ref     1.082
_refine_ls_restrained_S_all     1.082
_refine_ls_number_reflns     1888
_refine_ls_number_parameters     154
_refine_ls_number_restraints     0
_refine_ls_hydrogen_treatment     constr
_refine_ls_weighting_scheme     calc
_refine_ls_weighting_details
         'calc w=1/[\s^2^(Fo^2^)+(0.0430P)^2^+2.9195P] where P=(Fo^2^+2Fc^2^)/3'
_atom_sites_solution_hydrogens     geom
_atom_sites_solution_primary     direct
_atom_sites_solution_secondary     difmap
_refine_ls_shift/su_max     0.000
_refine_ls_shift/su_mean     0.000
_refine_diff_density_max     0.617
_refine_diff_density_min     -1.639
_refine_ls_extinction_method     none
_refine_ls_extinction_coef     ?
loop_
    _atom_type_symbol
    _atom_type_description
    _atom_type_scat_dispersion_real
    _atom_type_scat_dispersion_imag
    _atom_type_scat_source
    'C' 'C' 0.0033 0.0016
                         'International Tables Vol C Tables 4.2.6.8 and 6.1.1.4'
    'H' 'H' 0.0000 0.0000
                         'International Tables Vol C Tables 4.2.6.8 and 6.1.1.4'
    'N' 'N' 0.0061 0.0033
                         'International Tables Vol C Tables 4.2.6.8 and 6.1.1.4'
    'O' 'O' 0.0106 0.0060
                         'International Tables Vol C Tables 4.2.6.8 and 6.1.1.4'
    'Cu' 'Cu' 0.3201 1.2651
                         'International Tables Vol C Tables 4.2.6.8 and 6.1.1.4'
_computing_data_collection     'CrystalClear (Rigaku/MSC, 2008)'
_computing_cell_refinement     'CrystalClear (Rigaku/MSC, 2008)'
_computing_data_reduction     'CrystalClear (Rigaku/MSC, 2008)'
_computing_structure_solution     'SHELXS97 (Sheldrick, 2008)'
_computing_structure_refinement     'SHELXL97 (Sheldrick, 2008)'
_computing_molecular_graphics     'SHELXTL (Sheldrick, 2008)'
_computing_publication_material     'CrystalStructure (Rigaku/MSC, 2008)'
loop_
    _atom_site_type_symbol
    _atom_site_label
    _atom_site_fract_x
    _atom_site_fract_y
    _atom_site_fract_z
    _atom_site_U_iso_or_equiv
    _atom_site_adp_type
    _atom_site_calc_flag
    _atom_site_refinement_flags
    _atom_site_occupancy
    _atom_site_symmetry_multiplicity
    _atom_site_disorder_assembly
    _atom_site_disorder_group
    Cu Cu1 1.0000 0.0000 0.0000 0.0168(2) Uani d S 1 2 . .
    O O1 0.8267(5) 0.0256(3) 0.07637(14) 0.0180(6) Uani d . 1 1 . .
    N N1 0.5337(5) 0.1293(4) 0.11912(17) 0.0175(8) Uani d . 1 1 . .
    N N2 0.3649(5) 0.2250(4) 0.09578(18) 0.0181(8) Uani d . 1 1 . .
    N N3 0.8317(5) 0.1373(4) -0.06383(17) 0.0174(8) Uani d . 1 1 . .
    H H3 0.8788 0.1521 -0.1049 0.018(11) Uiso calc R 1 1 . .
    C C1 0.6638(6) 0.1120(4) 0.0678(2) 0.0149(8) Uani d . 1 1 . .
    C C2 0.5770(6) 0.2036(4) 0.0094(2) 0.0147(8) Uani d . 1 1 . .
    C C3 0.3932(6) 0.2692(4) 0.0303(2) 0.0172(9) Uani d . 1 1 . .
    C C4 0.2369(7) 0.3782(5) -0.0080(2) 0.0226(9) Uani d . 1 1 . .
    H H4A 0.1279 0.4000 0.0220 0.034 Uiso calc R 1 1 . .
    H H4B 0.1704 0.3356 -0.0540 0.034 Uiso calc R 1 1 . .
    H H4C 0.3105 0.4701 -0.0171 0.034 Uiso calc R 1 1 . .
    C C5 0.6613(7) 0.2121(4) -0.0571(2) 0.0186(9) Uani d . 1 1 . .
    C C6 0.5517(7) 0.3040(5) -0.1183(2) 0.0248(10) Uani d . 1 1 . .
    H H6A 0.6266 0.2943 -0.1599 0.037 Uiso calc R 1 1 . .
    H H6B 0.5513 0.4083 -0.1035 0.037 Uiso calc R 1 1 . .
    H H6C 0.4056 0.2694 -0.1314 0.037 Uiso calc R 1 1 . .
    C C7 0.5388(7) 0.0532(4) 0.1862(2) 0.0171(9) Uani d . 1 1 . .
    C C8 0.3507(7) 0.0359(5) 0.2136(2) 0.0217(9) Uani d . 1 1 . .
    H H8 0.2236 0.0788 0.1896 0.026 Uiso calc R 1 1 . .
    C C9 0.3505(7) -0.0449(5) 0.2766(2) 0.0242(10) Uani d . 1 1 . .
    H H9 0.2219 -0.0586 0.2953 0.029 Uiso calc R 1 1 . .
    C C10 0.5372(7) -0.1061(5) 0.3124(2) 0.0239(10) Uani d . 1 1 . .
    H H10 0.5354 -0.1621 0.3552 0.029 Uiso calc R 1 1 . .
    C C11 0.7253(7) -0.0854(5) 0.2858(2) 0.0220(9) Uani d . 1 1 . .
    H H11 0.8529 -0.1265 0.3105 0.026 Uiso calc R 1 1 . .
    C C12 0.7277(7) -0.0043(4) 0.2227(2) 0.0182(9) Uani d . 1 1 . .
    H H12 0.8570 0.0117 0.2046 0.022 Uiso calc R 1 1 . .
loop_
    _atom_site_aniso_label
    _atom_site_aniso_U_11
    _atom_site_aniso_U_22
    _atom_site_aniso_U_33
    _atom_site_aniso_U_12
    _atom_site_aniso_U_13
    _atom_site_aniso_U_23
    Cu1 0.0155(4) 0.0184(4) 0.0171(4) 0.0023(3) 0.0047(3) -0.0003(3)
    O1 0.0137(14) 0.0223(15) 0.0186(14) 0.0057(12) 0.0044(11) 0.0013(12)
    N1 0.0137(17) 0.0185(18) 0.0205(17) 0.0046(14) 0.0034(14) 0.0012(14)
    N2 0.0151(17) 0.0160(17) 0.0240(18) 0.0013(14) 0.0057(14) -0.0006(14)
    N3 0.0184(18) 0.0208(18) 0.0140(16) -0.0009(15) 0.0055(14) -0.0024(14)
    C1 0.0136(19) 0.015(2) 0.0166(18) -0.0032(16) 0.0036(16) -0.0009(15)
    C2 0.015(2) 0.0124(19) 0.0170(19) -0.0017(16) 0.0030(16) 0.0006(16)
    C3 0.017(2) 0.0125(19) 0.022(2) -0.0026(16) 0.0029(17) -0.0026(16)
    C4 0.020(2) 0.020(2) 0.027(2) 0.0031(18) 0.0017(19) 0.0018(18)
    C5 0.021(2) 0.016(2) 0.018(2) -0.0043(17) 0.0006(17) -0.0016(17)
    C6 0.030(3) 0.024(2) 0.020(2) 0.004(2) 0.0029(19) 0.0001(18)
    C7 0.023(2) 0.015(2) 0.0138(18) 0.0005(17) 0.0044(17) -0.0034(16)
    C8 0.016(2) 0.027(2) 0.023(2) 0.0053(18) 0.0069(18) 0.0012(18)
    C9 0.019(2) 0.031(2) 0.025(2) -0.0016(19) 0.0104(18) -0.0015(19)
    C10 0.026(2) 0.028(2) 0.020(2) -0.004(2) 0.0087(19) -0.0007(18)
    C11 0.020(2) 0.026(2) 0.019(2) 0.0035(19) 0.0014(17) -0.0021(18)
    C12 0.015(2) 0.019(2) 0.022(2) -0.0018(17) 0.0058(17) -0.0016(17)
_geom_special_details
;
All e.s.d.'s (except the e.s.d. in the dihedral angle between two l.s. planes)
are estimated using the full covariance matrix. The cell e.s.d.'s are taken
into account individually in the estimation of e.s.d.'s in distances, angles
and torsion angles; correlations between e.s.d.'s in cell parameters are only
used when they are defined by crystal symmetry. An approximate (isotropic)
treatment of cell e.s.d.'s is used for estimating e.s.d.'s involving l.s.
planes.
;
loop_
    _geom_bond_atom_site_label_1
    _geom_bond_atom_site_label_2
    _geom_bond_site_symmetry_2
    _geom_bond_distance
    _geom_bond_publ_flag
    Cu1 N3 3_755 1.932(4) ?
    Cu1 N3 . 1.932(4) ?
    Cu1 O1 . 1.953(3) ?
    Cu1 O1 3_755 1.953(3) ?
    O1 C1 . 1.290(5) ?
    N1 C1 . 1.373(5) ?
    N1 N2 . 1.399(5) ?
    N1 C7 . 1.430(5) ?
    N2 C3 . 1.330(5) ?
    N3 C5 . 1.303(5) ?
    N3 H3 . 0.8800 ?
    C1 C2 . 1.418(5) ?
    C2 C3 . 1.422(6) ?
    C2 C5 . 1.435(6) ?
    C3 C4 . 1.505(6) ?
    C4 H4A . 0.9800 ?
    C4 H4B . 0.9800 ?
    C4 H4C . 0.9800 ?
    C5 C6 . 1.502(6) ?
    C6 H6A . 0.9800 ?
    C6 H6B . 0.9800 ?
    C6 H6C . 0.9800 ?
    C7 C8 . 1.385(6) ?
    C7 C12 . 1.395(6) ?
    C8 C9 . 1.389(6) ?
    C8 H8 . 0.9500 ?
    C9 C10 . 1.392(6) ?
    C9 H9 . 0.9500 ?
    C10 C11 . 1.383(6) ?
    C10 H10 . 0.9500 ?
    C11 C12 . 1.395(6) ?
    C11 H11 . 0.9500 ?
    C12 H12 . 0.9500 ?
loop_
    _geom_angle_atom_site_label_1
    _geom_angle_atom_site_label_2
    _geom_angle_atom_site_label_3
    _geom_angle_site_symmetry_1
    _geom_angle_site_symmetry_3
    _geom_angle
    _geom_angle_publ_flag
    N3 Cu1 N3 3_755 . 180.0(2) ?
    N3 Cu1 O1 3_755 . 86.83(14) ?
    N3 Cu1 O1 . . 93.17(14) ?
    N3 Cu1 O1 3_755 3_755 93.17(14) ?
    N3 Cu1 O1 . 3_755 86.83(14) ?
    O1 Cu1 O1 . 3_755 180.00(14) ?
    C1 O1 Cu1 . . 121.1(2) ?
    C1 N1 N2 . . 111.8(3) ?
    C1 N1 C7 . . 128.9(3) ?
    N2 N1 C7 . . 119.0(3) ?
    C3 N2 N1 . . 105.5(3) ?
    C5 N3 Cu1 . . 131.7(3) ?
    C5 N3 H3 . . 114.1 ?
    Cu1 N3 H3 . . 114.1 ?
    O1 C1 N1 . . 123.0(3) ?
    O1 C1 C2 . . 131.4(4) ?
    N1 C1 C2 . . 105.6(3) ?
    C1 C2 C3 . . 105.8(3) ?
    C1 C2 C5 . . 123.3(4) ?
    C3 C2 C5 . . 130.8(4) ?
    N2 C3 C2 . . 111.4(4) ?
    N2 C3 C4 . . 117.7(4) ?
    C2 C3 C4 . . 131.0(4) ?
    C3 C4 H4A . . 109.5 ?
    C3 C4 H4B . . 109.5 ?
    H4A C4 H4B . . 109.5 ?
    C3 C4 H4C . . 109.5 ?
    H4A C4 H4C . . 109.5 ?
    H4B C4 H4C . . 109.5 ?
    N3 C5 C2 . . 119.1(4) ?
    N3 C5 C6 . . 120.7(4) ?
    C2 C5 C6 . . 120.1(4) ?
    C5 C6 H6A . . 109.5 ?
    C5 C6 H6B . . 109.5 ?
    H6A C6 H6B . . 109.5 ?
    C5 C6 H6C . . 109.5 ?
    H6A C6 H6C . . 109.5 ?
    H6B C6 H6C . . 109.5 ?
    C8 C7 C12 . . 120.7(4) ?
    C8 C7 N1 . . 118.4(4) ?
    C12 C7 N1 . . 120.9(4) ?
    C7 C8 C9 . . 119.2(4) ?
    C7 C8 H8 . . 120.4 ?
    C9 C8 H8 . . 120.4 ?
    C8 C9 C10 . . 120.5(4) ?
    C8 C9 H9 . . 119.7 ?
    C10 C9 H9 . . 119.7 ?
    C11 C10 C9 . . 120.0(4) ?
    C11 C10 H10 . . 120.0 ?
    C9 C10 H10 . . 120.0 ?
    C10 C11 C12 . . 120.0(4) ?
    C10 C11 H11 . . 120.0 ?
    C12 C11 H11 . . 120.0 ?
    C11 C12 C7 . . 119.5(4) ?
    C11 C12 H12 . . 120.3 ?
    C7 C12 H12 . . 120.3 ?
loop_
    _geom_torsion_atom_site_label_1
    _geom_torsion_atom_site_label_2
    _geom_torsion_atom_site_label_3
    _geom_torsion_atom_site_label_4
    _geom_torsion_site_symmetry_1
    _geom_torsion_site_symmetry_2
    _geom_torsion_site_symmetry_3
    _geom_torsion_site_symmetry_4
    _geom_torsion
    _geom_torsion_publ_flag
    N3 Cu1 O1 C1 3_755 . . . -178.9(3) ?
    N3 Cu1 O1 C1 . . . . 1.1(3) ?
    C1 N1 N2 C3 . . . . -1.2(4) ?
    C7 N1 N2 C3 . . . . -175.0(3) ?
    O1 Cu1 N3 C5 . . . . -2.5(4) ?
    O1 Cu1 N3 C5 3_755 . . . 177.5(4) ?
    Cu1 O1 C1 N1 . . . . 177.7(3) ?
    Cu1 O1 C1 C2 . . . . -1.4(6) ?
    N2 N1 C1 O1 . . . . -178.0(3) ?
    C7 N1 C1 O1 . . . . -4.9(6) ?
    N2 N1 C1 C2 . . . . 1.3(4) ?
    C7 N1 C1 C2 . . . . 174.4(4) ?
    O1 C1 C2 C3 . . . . 178.3(4) ?
    N1 C1 C2 C3 . . . . -1.0(4) ?
    O1 C1 C2 C5 . . . . 2.3(7) ?
    N1 C1 C2 C5 . . . . -177.0(4) ?
    N1 N2 C3 C2 . . . . 0.5(4) ?
    N1 N2 C3 C4 . . . . -178.2(3) ?
    C1 C2 C3 N2 . . . . 0.3(5) ?
    C5 C2 C3 N2 . . . . 175.9(4) ?
    C1 C2 C3 C4 . . . . 178.8(4) ?
    C5 C2 C3 C4 . . . . -5.6(7) ?
    Cu1 N3 C5 C2 . . . . 3.6(6) ?
    Cu1 N3 C5 C6 . . . . -175.4(3) ?
    C1 C2 C5 N3 . . . . -3.1(6) ?
    C3 C2 C5 N3 . . . . -178.0(4) ?
    C1 C2 C5 C6 . . . . 175.9(4) ?
    C3 C2 C5 C6 . . . . 0.9(7) ?
    C1 N1 C7 C8 . . . . -151.2(4) ?
    N2 N1 C7 C8 . . . . 21.4(5) ?
    C1 N1 C7 C12 . . . . 27.8(6) ?
    N2 N1 C7 C12 . . . . -159.6(4) ?
    C12 C7 C8 C9 . . . . -2.6(6) ?
    N1 C7 C8 C9 . . . . 176.4(4) ?
    C7 C8 C9 C10 . . . . 0.9(7) ?
    C8 C9 C10 C11 . . . . 0.6(7) ?
    C9 C10 C11 C12 . . . . -0.5(6) ?
    C10 C11 C12 C7 . . . . -1.1(6) ?
    C8 C7 C12 C11 . . . . 2.7(6) ?
    N1 C7 C12 C11 . . . . -176.3(4) ?
loop_
    _geom_hbond_atom_site_label_D
    _geom_hbond_atom_site_label_H
    _geom_hbond_atom_site_label_A
    _geom_hbond_site_symmetry_A
    _geom_hbond_distance_DH
    _geom_hbond_distance_HA
    _geom_hbond_distance_DA
    _geom_hbond_angle_DHA
    _geom_hbond_publ_flag
    N3 H3 O1 3_755 0.88 2.47 2.670(5) 93.5 n
    C4 H4B N3 1_455 0.98 2.79 3.419(6) 122.5 n
    C9 H9 N2 2_545 0.95 2.94 3.596(6) 127.5 n
    C11 H11 N1 2_645 0.95 2.61 3.366(6) 136.6 y
    C11 H11 N2 2_645 0.95 2.68 3.599(6) 163.3 n
    C12 H12 O1 . 0.95 2.39 2.923(5) 115.1 n
data_global
_journal_date_recd_electronic     2011-07-27
_journal_date_accepted     2011-07-31
_journal_name_full     'Acta Crystallographica, Section E'
_journal_year     2011
_journal_volume     67
_journal_issue      9
_journal_page_first     m1208
_journal_page_last     m1208
_journal_paper_category     QM
_journal_coeditor_code     PV2436
_publ_contact_author_name     'Zhu Hualing'
_publ_contact_author_address
;
Department of Basic Science,
Tianjin Agriculturial College
Tianjin Jinjing Road No 22,
Tianjin ,300384
People's Republic of China
;
_publ_contact_author_email     zhuhualing2004@126.com
_publ_contact_author_phone      2223781295
_publ_section_title
;\
Bis[4-(1-iminoethyl)-3-methyl-1-phenyl-1<i>H</i>-pyrazol-5-olato-\k^2^<i>O</i>,\
<i>N</i>^4^]copper(II)
;
loop_
    _publ_author_name
    _publ_author_address
    'Zhu, Hualing'
;Department of Basic Science,
Tianjin Agriculturial College
Tianjin Jinjing Road No. 22,
Tianjin 300384
People's Republic of China
;
    'Wang, Zhan'
;Department of Basic Science,
Tianjin Agriculturial College
Tianjin Jinjing Road No. 22,
Tianjin 300384
People's Republic of China
;
    'Wei, Zhen'
;Department of Basic Science,
Tianjin Agriculturial College
Tianjin Jinjing Road No. 22,
Tianjin 300384
People's Republic of China
;
    'Bai, Yanan'
;Department of Basic Science,
Tianjin Agriculturial College
Tianjin Jinjing Road No. 22,
Tianjin 300384
People's Republic of China
;
    'Xv, Xiaoping'
;Department of Basic Science,
Tianjin Agriculturial College
Tianjin Jinjing Road No. 22,
Tianjin 300384
People's Republic of China
;
