# Supplementary material for: Bis[4-(1-imino­eth­yl)-3-methyl-1-phenyl-1H-pyrazol-5-olato-κ2 O,N 4]copper(II)
Source: Acta Crystallogr Sect E Struct Rep Online. 2011 Aug 6;67(Pt 9):m1208. doi: 10.1107/S1600536811030753 (PMC3200712; doi:10.1107/S1600536811030753)
Supplement: Supplementary file 2 [file e-67-m1208-Isup2.hkl]

# 
# h,k,l, Fc-squared, Fo-squared, sigma(Fo-squared) and status flag 
# 
data_I
_shelx_title ' shelx in P2(1)/n' 
_shelx_refln_list_code          4 
_shelx_F_calc_maximum      141.64 
_exptl_crystal_F_000       510.00 
_reflns_d_resolution_high  0.8404 
 
loop_ 
 _symmetry_equiv_pos_as_xyz 
 'x, y, z' 
 '-x+1/2, y+1/2, -z+1/2' 
 '-x, -y, -z' 
 'x-1/2, -y-1/2, z-1/2' 
 
_cell_length_a     6.3911 
_cell_length_b     9.0101 
_cell_length_c    18.7721 
_cell_angle_alpha  90.000 
_cell_angle_beta   98.701 
_cell_angle_gamma  90.000 
 
_shelx_F_squared_multiplier     1.000 
 
loop_ 
 _refln_index_h 
 _refln_index_k 
 _refln_index_l 
 _refln_F_squared_calc 
 _refln_F_squared_meas 
 _refln_F_squared_sigma 
 _refln_observed_status 
   2   0   0      369.64      310.38     17.84 o 
   4   0   0      303.89      274.22     28.42 o 
   6   0   0     1513.79     1536.58     86.23 o 
   1   1   0       82.46       63.40     24.40 o 
   2   1   0        0.11        0.15      4.18 o 
   3   1   0     1048.17      847.11    130.71 o 
   4   1   0      212.82      256.43     20.69 o 
   5   1   0      410.85      312.59     76.51 o 
   6   1   0      233.09      226.30     18.64 o 
   7   1   0      320.49      315.44     35.38 o 
   0   2   0     5330.97     5081.37     72.70 o 
   1   2   0     3024.87     3057.66    196.79 o 
   2   2   0       12.94        6.85      5.56 o 
   3   2   0       21.33       30.03      9.53 o 
   4   2   0     2982.60     3093.23     80.85 o 
   5   2   0      132.14      196.29     21.18 o 
   6   2   0     1101.06     1187.77     43.27 o 
   7   2   0      100.79       81.07     12.18 o 
   1   3   0     3267.10     3191.74    181.57 o 
   2   3   0       52.34       58.65      7.26 o 
   3   3   0     1332.12     1102.68    258.11 o 
   4   3   0       85.61      127.12     11.50 o 
   5   3   0      851.71      840.79    134.53 o 
   6   3   0       83.49       73.12     13.03 o 
   7   3   0      243.38      207.55     49.13 o 
   0   4   0     2483.05     2433.49     60.65 o 
   1   4   0       17.73       17.47      5.08 o 
   2   4   0      777.30      693.70     58.48 o 
   3   4   0       24.40       39.70     10.71 o 
   4   4   0       12.31       29.13     13.84 o 
   5   4   0       20.19       20.34     11.65 o 
   6   4   0      313.48      184.27     68.88 o 
   1   5   0     2706.18     2616.48     76.21 o 
   2   5   0      240.27      269.00     29.58 o 
   3   5   0     1831.24     1337.63    505.30 o 
   4   5   0       25.75       29.50      8.74 o 
   5   5   0      969.79     1075.41     37.63 o 
   6   5   0       17.89       29.39     10.06 o 
   0   6   0      661.03      635.34     38.12 o 
   1   6   0       28.05       28.67      9.92 o 
   2   6   0      519.24      507.71     39.15 o 
   3   6   0       90.16       77.12     36.02 o 
   4   6   0      681.35      701.11     32.16 o 
   5   6   0        0.83       21.94      6.14 o 
   6   6   0      315.21      313.01     38.17 o 
   1   7   0     1294.12     1226.73     87.21 o 
   2   7   0       17.99       21.70      8.27 o 
   3   7   0       17.52       16.73     15.53 o 
   4   7   0      358.22      249.58     58.92 o 
   5   7   0      312.46       69.72     50.42 o 
   0   8   0     1499.13     1716.71    107.21 o 
   1   8   0       39.18       54.12     10.23 o 
   2   8   0       81.26      107.17     28.92 o 
   3   8   0        8.94       11.37     13.45 o 
   4   8   0      441.18      585.09     63.50 o 
   5   8   0        2.13       29.70     18.37 o 
   1   9   0      188.91      191.04     20.59 o 
   2   9   0      295.63      273.90     35.14 o 
   3   9   0      549.18      632.21     75.45 o 
   4   9   0       27.99       36.40      9.94 o 
   0  10   0      631.09      542.10     99.57 o 
   1  10   0      258.65      214.49     30.52 o 
   2  10   0      127.57      104.47     25.45 o 
  -7   0   1      103.06      113.43     25.36 o 
  -5   0   1      156.37      193.15     20.74 o 
  -3   0   1     2347.31     2426.38    110.78 o 
  -1   0   1      813.59      794.11     35.23 o 
   1   0   1      215.28      210.81     35.38 o 
   3   0   1      130.63      105.27     10.55 o 
   5   0   1     6518.56     6936.94    621.77 o 
   7   0   1      403.95      142.05    137.09 o 
  -7   1   1      207.11      189.05     25.37 o 
  -6   1   1     4268.21     4141.01    156.73 o 
  -5   1   1       47.39       41.87     10.88 o 
  -4   1   1     1490.66     1451.78     35.86 o 
  -3   1   1      606.02      646.19     45.23 o 
  -2   1   1     1474.96     1381.35     22.44 o 
  -1   1   1      292.31      281.84     17.09 o 
   0   1   1    12209.11    11643.02    144.78 o 
   1   1   1      471.70      407.20     67.00 o 
   2   1   1     2356.22     2192.96    130.96 o 
   3   1   1       51.21       54.51     16.30 o 
   4   1   1        5.85       24.19     11.01 o 
   5   1   1        0.16       15.89      7.15 o 
   6   1   1      262.48      295.32     32.81 o 
   7   1   1      652.57      671.80     42.71 o 
  -7   2   1      316.80      324.95     39.47 o 
  -6   2   1        6.77       22.94      8.01 o 
  -5   2   1       35.76       52.45      7.78 o 
  -4   2   1      375.26      494.24     39.16 o 
  -3   2   1      225.16      148.20     35.70 o 
  -2   2   1      593.94      583.49     13.30 o 
  -1   2   1     5724.58     5647.62    349.01 o 
   0   2   1        2.28        7.61      4.19 o 
   1   2   1    19968.36    21338.33    213.79 o 
   2   2   1      434.19      484.39      9.84 o 
   3   2   1       75.05       53.27      7.81 o 
   4   2   1      212.84      219.44     34.86 o 
   5   2   1      985.35      992.56     28.87 o 
   6   2   1       60.09       52.91     32.33 o 
   7   2   1      379.12      203.99     72.42 o 
  -7   3   1       12.48       49.71     10.18 o 
  -6   3   1      238.74      289.64     30.67 o 
  -5   3   1      172.37      121.24     41.92 o 
  -4   3   1     1978.94     2048.63     79.45 o 
  -3   3   1       28.95       25.16     15.59 o 
  -2   3   1       27.45       20.97      5.12 o 
  -1   3   1      199.80      192.75     36.99 o 
   0   3   1     1808.25     1716.85     28.20 o 
   1   3   1      650.45      696.72     45.78 o 
   2   3   1     4155.43     4434.11     48.06 o 
   3   3   1      634.29      656.82    124.64 o 
   4   3   1     1634.84     1286.87    371.91 o 
   5   3   1      125.83      116.54     16.89 o 
   6   3   1      167.57      189.57     19.26 o 
   7   3   1       59.13       62.98     13.05 o 
  -7   4   1      521.25      470.90     38.52 o 
  -6   4   1        3.44       17.25      8.07 o 
  -5   4   1      944.14     1052.66     43.27 o 
  -4   4   1       54.50       86.77      7.62 o 
  -3   4   1     4254.13     4490.61     94.28 o 
  -2   4   1      174.33      236.17     21.09 o 
  -1   4   1     1067.97      997.83     27.37 o 
   0   4   1       49.39       59.71      4.53 o 
   1   4   1      235.58      189.72     17.37 o 
   2   4   1       29.10       56.34      7.52 o 
   3   4   1      821.83      645.69    138.81 o 
   4   4   1        2.73        6.73     16.00 o 
   5   4   1     1182.92     1251.88     50.64 o 
   6   4   1      132.54      142.12     15.81 o 
  -6   5   1      168.58      146.27     23.55 o 
  -5   5   1      160.24      118.38     53.40 o 
  -4   5   1     1085.14      941.20    182.26 o 
  -3   5   1      742.46      878.96     40.61 o 
  -2   5   1        4.69       14.70      6.51 o 
  -1   5   1       95.55       96.33      6.44 o 
   0   5   1     3194.17     3159.89     66.93 o 
   1   5   1       79.24       74.03      7.15 o 
   2   5   1     1419.92     1568.31     34.99 o 
   3   5   1       35.16       25.39     14.30 o 
   4   5   1      295.56      193.41     91.17 o 
   5   5   1        0.02       23.08      7.47 o 
   6   5   1      205.47      199.61     21.93 o 
  -6   6   1        2.62       -5.05     17.23 o 
  -5   6   1      539.62      504.51     84.05 o 
  -4   6   1       23.16       26.69     10.28 o 
  -3   6   1      178.10      235.48     20.25 o 
  -2   6   1       30.96       40.14     17.48 o 
  -1   6   1     1531.89     1627.18     52.46 o 
   0   6   1      284.28      284.40     21.30 o 
   1   6   1     2013.40     2035.68     53.87 o 
   2   6   1       44.68       44.92      7.06 o 
   3   6   1       55.68       65.21     12.81 o 
   4   6   1        0.11        6.66     17.40 o 
   5   6   1      204.57      187.81     22.70 o 
   6   6   1        1.47       26.68     19.14 o 
  -5   7   1        4.83       25.47      7.87 o 
  -4   7   1      268.97      178.39     41.55 o 
  -3   7   1       36.36       31.80      6.48 o 
  -2   7   1     1109.49     1149.11     39.98 o 
  -1   7   1      107.50       95.44     14.39 o 
   0   7   1     1004.97     1064.56     38.26 o 
   1   7   1       63.16       29.38      9.61 o 
   2   7   1      424.24      363.53     99.18 o 
   3   7   1      136.07      160.00     19.78 o 
   4   7   1      755.19      763.91     38.49 o 
   5   7   1       15.25       26.72      5.62 o 
  -5   8   1      251.18       71.26     58.20 o 
  -4   8   1       26.98       37.35      9.56 o 
  -3   8   1      344.23      351.99     35.42 o 
  -2   8   1      320.60      388.95     22.29 o 
  -1   8   1      291.54      322.02     36.19 o 
   0   8   1       62.62       55.84     12.28 o 
   1   8   1     1206.14      902.92    345.75 o 
   2   8   1      268.09      175.94    109.98 o 
   3   8   1      343.39      182.90    117.07 o 
   4   8   1      200.31      123.57     41.31 o 
  -4   9   1       22.04       27.41     12.78 o 
  -3   9   1       41.78       40.85     12.16 o 
  -2   9   1      370.44      395.20     48.42 o 
  -1   9   1      141.71      132.72     29.57 o 
   0   9   1      729.33      777.34     42.18 o 
   1   9   1       49.97       46.09     11.72 o 
   2   9   1      133.70      154.39     29.60 o 
   3   9   1       14.49       38.46      9.37 o 
   4   9   1      111.63      102.80     16.65 o 
  -2  10   1       13.02        5.41     12.73 o 
  -1  10   1        2.53       40.62      9.97 o 
   0  10   1       49.46       58.30     11.22 o 
   1  10   1      385.57      417.61     43.34 o 
   2  10   1        1.64        6.09     10.91 o 
  -6   0   2     1052.74     1125.26     69.78 o 
  -4   0   2      260.87      277.86     28.53 o 
  -2   0   2      154.52      121.78      9.59 o 
   0   0   2     7647.28     7252.36     75.29 o 
   2   0   2     4529.02     4555.28     65.98 o 
   4   0   2        8.88       23.01      6.41 o 
   6   0   2      254.27      274.62     32.08 o 
  -7   1   2      130.51       93.19     20.59 o 
  -6   1   2       92.33      113.43     10.68 o 
  -5   1   2     1414.49     1354.53     62.53 o 
  -4   1   2       18.37       22.54     10.72 o 
  -3   1   2      121.14       86.54     12.80 o 
  -2   1   2       74.80       84.32     11.72 o 
  -1   1   2     6851.49     5823.62    730.01 o 
   0   1   2     1204.04     1215.13     25.92 o 
   1   1   2    12596.30    12935.72     59.81 o 
   2   1   2      189.75      235.60     11.47 o 
   3   1   2      818.34      793.31     25.27 o 
   4   1   2        0.17        8.03      6.67 o 
   5   1   2     1771.03     1846.20     47.87 o 
   6   1   2      145.19      135.06     19.77 o 
   7   1   2      783.43      756.61     87.85 o 
  -7   2   2        1.19       25.01     11.71 o 
  -6   2   2      555.77      315.15    125.32 o 
  -5   2   2       53.86       56.29     10.24 o 
  -4   2   2     3044.53     1893.46    948.10 o 
  -3   2   2      242.48      211.97     51.04 o 
  -2   2   2     4904.40     4991.26     52.56 o 
  -1   2   2        1.12        9.35      3.96 o 
   0   2   2     3157.22     3418.94     49.83 o 
   1   2   2    20061.09    21141.36    142.64 o 
   2   2   2     1040.37      915.02     23.03 o 
   3   2   2        0.56        8.17     13.21 o 
   4   2   2      990.67      925.41    134.96 o 
   5   2   2       69.80       92.36     15.20 o 
   6   2   2      796.38      701.01    138.41 o 
   7   2   2       11.52       -0.19     11.55 o 
  -7   3   2      203.08      204.76     21.15 o 
  -6   3   2       72.87       45.48     15.59 o 
  -5   3   2     2212.15     1901.36    381.36 o 
  -4   3   2      186.39      155.96     58.79 o 
  -3   3   2      539.31      444.98     43.82 o 
  -2   3   2       58.63       91.01     13.45 o 
  -1   3   2     1877.75     1829.18     95.99 o 
   0   3   2     2838.95     2902.99     32.55 o 
   1   3   2    11146.21    11774.75     99.66 o 
   2   3   2      230.31      309.16     14.61 o 
   3   3   2        7.86       25.76     11.63 o 
   4   3   2      135.03      131.10     38.42 o 
   5   3   2      283.67      347.04     33.65 o 
   6   3   2       64.06       55.81     17.84 o 
   7   3   2      284.34      276.75     38.65 o 
  -7   4   2       12.01       30.28      8.63 o 
  -6   4   2      434.84      426.94     76.26 o 
  -5   4   2       19.96       24.12      8.25 o 
  -4   4   2     1193.13     1037.29    193.25 o 
  -3   4   2      513.18      522.02    106.51 o 
  -2   4   2      450.94      366.16     48.50 o 
  -1   4   2       20.22       18.24      6.59 o 
   0   4   2     1067.32      978.30     26.27 o 
   1   4   2       13.63       16.65      4.95 o 
   2   4   2    10038.02    10327.06   1693.02 o 
   3   4   2      266.33      170.59     96.61 o 
   4   4   2       40.00       27.95      6.72 o 
   5   4   2        4.09       17.38      8.21 o 
   6   4   2      117.94      122.84     15.10 o 
  -6   5   2       20.50       25.71      9.07 o 
  -5   5   2      210.13       98.91     51.93 o 
  -4   5   2       72.13       54.50     16.52 o 
  -3   5   2      549.63      476.61     98.50 o 
  -2   5   2       12.14        4.39      8.59 o 
  -1   5   2      580.58      404.54     93.63 o 
   0   5   2      816.78      896.81     27.30 o 
   1   5   2     1101.95     1081.89     24.57 o 
   2   5   2      552.91      620.57     25.93 o 
   3   5   2      234.89      249.18     18.62 o 
   4   5   2      275.09      355.70     31.60 o 
   5   5   2     1371.27     1379.61     50.25 o 
   6   5   2       33.57       22.95      8.46 o 
  -6   6   2      288.05      280.89     29.40 o 
  -5   6   2       26.57       20.63      6.87 o 
  -4   6   2      903.37      979.88     39.98 o 
  -3   6   2        1.12       -4.31     11.19 o 
  -2   6   2     1244.77     1290.60     36.98 o 
  -1   6   2        2.09        7.72      4.01 o 
   0   6   2     1133.27     1151.77     31.14 o 
   1   6   2      120.03      123.19     11.91 o 
   2   6   2      808.63      775.51     29.69 o 
   3   6   2      238.79      236.24     30.10 o 
   4   6   2      709.45      767.08     33.34 o 
   5   6   2      244.43      227.84     25.29 o 
   6   6   2      414.29      426.89     31.43 o 
  -5   7   2      548.13      554.60     37.13 o 
  -4   7   2       97.55       94.99     15.14 o 
  -3   7   2      307.81      309.88     70.10 o 
  -2   7   2       35.88       27.60      6.58 o 
  -1   7   2      499.07      378.00     69.48 o 
   0   7   2       67.31       65.25     11.34 o 
   1   7   2     1421.11     1342.10    112.94 o 
   2   7   2       93.18       78.92     11.24 o 
   3   7   2       99.64      154.49     20.13 o 
   4   7   2       12.05       20.69      6.89 o 
   5   7   2      233.37      105.69     47.39 o 
  -5   8   2       29.90       35.12      9.33 o 
  -4   8   2      146.54       71.42     22.41 o 
  -3   8   2       95.87       81.53     16.19 o 
  -2   8   2      446.02      516.94     22.28 o 
  -1   8   2        7.30       25.76      8.35 o 
   0   8   2     1347.99     1504.88     63.30 o 
   1   8   2      116.46       94.91     29.07 o 
   2   8   2      104.54       86.88     17.77 o 
   3   8   2       16.58       17.86     13.23 o 
   4   8   2      249.00      111.98     97.52 o 
  -4   9   2       19.24       12.82      9.27 o 
  -3   9   2      754.76      816.57     45.15 o 
  -2   9   2      355.49      332.83     42.83 o 
  -1   9   2      193.30      143.10     56.69 o 
   0   9   2      160.01      145.96     38.96 o 
   1   9   2      119.32      171.61     21.97 o 
   2   9   2       29.46       33.15     15.33 o 
   3   9   2      324.38      333.66     54.48 o 
  -2  10   2      221.84      214.89     30.75 o 
  -1  10   2       63.45       55.68     14.82 o 
   0  10   2      511.09      553.46     53.05 o 
   1  10   2      340.88      238.61     40.13 o 
   2  10   2      610.51      652.16     59.20 o 
  -7   0   3       76.71       81.05     22.35 o 
  -5   0   3     3002.53     2825.23    357.69 o 
  -3   0   3     2504.48     2440.36     93.46 o 
  -1   0   3     6440.38     6432.33    145.76 o 
   1   0   3     1281.39     1154.50     10.82 o 
   3   0   3     1861.71     1822.82    101.40 o 
   5   0   3      674.82      724.85     58.73 o 
   7   0   3      854.70      975.05     42.54 o 
  -7   1   3       14.14       30.05      8.18 o 
  -6   1   3      241.89      181.43     51.53 o 
  -5   1   3      348.90      383.77     25.69 o 
  -4   1   3      996.67      886.36    132.96 o 
  -3   1   3      319.26      348.35     16.24 o 
  -2   1   3     4930.87     4653.60    188.09 o 
  -1   1   3     1629.53     1619.09     71.87 o 
   0   1   3     1836.80     1813.70     19.62 o 
   1   1   3      380.82      361.65     59.48 o 
   2   1   3      990.65      928.86     14.57 o 
   3   1   3      411.61      428.09     16.31 o 
   4   1   3      300.87      286.95     23.92 o 
   5   1   3      342.07      256.36    101.91 o 
   6   1   3     1186.98     1203.29     44.39 o 
   7   1   3       28.55       36.46      8.49 o 
  -7   2   3       23.34       26.57     18.02 o 
  -6   2   3      250.73      225.52     36.56 o 
  -5   2   3     3242.73     3189.02    109.50 o 
  -4   2   3      175.18      214.65     17.34 o 
  -3   2   3      143.27      113.96     19.52 o 
  -2   2   3       23.15       34.01      5.89 o 
  -1   2   3      305.53      266.78     13.45 o 
   0   2   3     2658.71     2751.19     19.61 o 
   1   2   3    15048.39    15892.02     97.33 o 
   2   2   3       89.10       86.12      8.74 o 
   3   2   3     3181.22     2916.75    451.69 o 
   4   2   3       39.53       57.73      7.87 o 
   5   2   3      116.73      126.72     16.51 o 
   6   2   3      232.37      181.11     44.17 o 
   7   2   3      483.14      448.19     58.40 o 
  -7   3   3        6.59       19.19     11.56 o 
  -6   3   3       17.30       48.87     13.73 o 
  -5   3   3     1384.75     1417.62     35.74 o 
  -4   3   3     1454.04     1033.66    311.15 o 
  -3   3   3        2.80       10.13      3.80 o 
  -2   3   3      134.37      106.67      8.21 o 
  -1   3   3      508.07      514.26     10.68 o 
   0   3   3      202.52      161.11     10.92 o 
   1   3   3       12.00       24.54      4.82 o 
   2   3   3     2579.97     2490.37     83.73 o 
   3   3   3        0.43       21.13      5.36 o 
   4   3   3      859.23      916.82     28.52 o 
   5   3   3       52.25       76.72     10.64 o 
   6   3   3     1113.69      986.01    251.76 o 
  -7   4   3      111.35       76.97     16.21 o 
  -6   4   3      292.68      266.02     22.18 o 
  -5   4   3     1440.75     1326.23    236.90 o 
  -4   4   3      164.12      110.04     53.97 o 
  -3   4   3     1968.92     1531.82    364.87 o 
  -2   4   3       72.70       68.09     13.25 o 
  -1   4   3     1360.59     1257.99     88.98 o 
   0   4   3      350.55      374.72     10.66 o 
   1   4   3     1053.65      967.17     12.99 o 
   2   4   3     1616.60     1767.66     32.53 o 
   3   4   3      782.09      786.35     37.51 o 
   4   4   3      240.94      291.37     26.51 o 
   5   4   3      398.17      444.95     48.67 o 
   6   4   3        0.06       16.29      9.86 o 
  -6   5   3      211.58      217.68     23.86 o 
  -5   5   3       85.96       88.84     23.14 o 
  -4   5   3     2379.93     2514.82     71.09 o 
  -3   5   3      106.28      125.64     26.10 o 
  -2   5   3      504.81      497.40     18.61 o 
  -1   5   3      542.60      628.53     18.18 o 
   0   5   3     1604.75     1496.89    164.01 o 
   1   5   3       28.95       18.99      8.37 o 
   2   5   3     3470.62     3645.13     99.38 o 
   3   5   3        6.35       23.50      6.77 o 
   4   5   3       39.43       48.73     11.43 o 
   5   5   3      194.45      226.15     35.04 o 
   6   5   3      112.77      144.89     17.63 o 
  -6   6   3        2.38       11.24      6.09 o 
  -5   6   3      642.14      692.09     29.05 o 
  -4   6   3      140.11       93.24     26.90 o 
  -3   6   3      225.22      206.47     32.48 o 
  -2   6   3     1302.74     1447.34     35.91 o 
  -1   6   3     1110.39     1092.44     30.67 o 
   0   6   3       19.43       18.34      8.88 o 
   1   6   3     1845.29     1793.24     61.68 o 
   2   6   3      256.63      279.66     25.30 o 
   3   6   3      636.07      656.74     36.50 o 
   4   6   3        6.65       14.97      8.09 o 
   5   6   3      365.31      392.65     28.38 o 
  -5   7   3       67.60       36.20     14.15 o 
  -4   7   3       36.41       37.45     11.18 o 
  -3   7   3      142.75      130.81     14.91 o 
  -2   7   3     1660.79     1412.85    195.46 o 
  -1   7   3     1189.89     1133.19    135.16 o 
   0   7   3      193.80      186.46     18.14 o 
   1   7   3       65.57       68.51     20.45 o 
   2   7   3      296.29      332.73     32.59 o 
   3   7   3      104.03       64.87     33.30 o 
   4   7   3      268.05      367.79     38.57 o 
   5   7   3       22.06       40.61     12.12 o 
  -5   8   3      170.17      157.08     20.61 o 
  -4   8   3       10.48       32.69      7.84 o 
  -3   8   3      123.05       87.94     27.22 o 
  -2   8   3       28.71       21.14      6.82 o 
  -1   8   3      562.52      815.13    204.11 o 
   0   8   3       32.88       45.12     14.64 o 
   1   8   3      301.91      416.08     42.45 o 
   2   8   3       97.07       89.76     18.16 o 
   3   8   3      217.97      241.11     36.41 o 
   4   8   3       32.68       38.62     24.00 o 
  -4   9   3      465.59       67.83     85.83 o 
  -3   9   3       62.57       64.67     14.37 o 
  -2   9   3      506.84      554.34     41.36 o 
  -1   9   3       43.38       32.99     13.35 o 
   0   9   3      440.26      502.21     40.95 o 
   1   9   3       56.01       67.27     15.83 o 
   2   9   3     1069.91     1180.42     45.73 o 
   3   9   3        6.80       25.50     12.86 o 
  -2  10   3       26.85       35.04     10.25 o 
  -1  10   3      142.59      122.47     21.29 o 
   0  10   3       41.08       48.28     12.67 o 
   1  10   3        2.96       52.37     11.99 o 
   2  10   3       65.88       66.15     24.10 o 
  -6   0   4      167.36      189.30     22.39 o 
  -4   0   4     1389.35     1050.16    307.14 o 
  -2   0   4      818.73      926.10    101.46 o 
   0   0   4     7147.39     7008.52    117.37 o 
   2   0   4       65.13       71.00     11.44 o 
   4   0   4      899.48      896.29     38.05 o 
   6   0   4        6.45       19.46     13.37 o 
  -7   1   4      240.20      218.21     55.78 o 
  -6   1   4        3.88       21.99     15.55 o 
  -5   1   4      926.36      804.81    140.35 o 
  -4   1   4        9.52        0.70      8.20 o 
  -3   1   4     4890.44     4251.77    473.82 o 
  -2   1   4        0.06        6.09      5.75 o 
  -1   1   4      417.80      330.38     25.94 o 
   0   1   4      848.65      767.91     29.03 o 
   1   1   4     2449.15     2263.60     11.48 o 
   2   1   4      210.10      181.95     31.15 o 
   3   1   4     4272.49     4535.13    100.70 o 
   4   1   4      441.86      539.22     47.24 o 
   5   1   4      213.24      253.38     28.90 o 
   6   1   4      166.68      206.13     32.25 o 
   7   1   4      571.36      279.17    108.04 o 
  -7   2   4      143.81      132.44     23.70 o 
  -6   2   4      192.08       78.27     72.17 o 
  -5   2   4        4.60       19.11     11.68 o 
  -4   2   4     1352.54     1156.97    142.95 o 
  -3   2   4      368.13      388.56     57.43 o 
  -2   2   4     1633.88     1448.57     79.20 o 
  -1   2   4      764.07      792.68     42.33 o 
   0   2   4     7952.05     7709.39     72.12 o 
   1   2   4        6.64       12.52      2.80 o 
   2   2   4      275.26      231.41     12.92 o 
   3   2   4      150.38      180.31     15.39 o 
   4   2   4     1006.70     1107.21     31.68 o 
   5   2   4        3.10       24.69      7.68 o 
   6   2   4     1256.89     1214.84    201.24 o 
   7   2   4       18.08       33.22      9.58 o 
  -7   3   4        4.87       24.23      9.83 o 
  -6   3   4       96.78       76.35     27.66 o 
  -5   3   4     1733.07     1522.55    244.43 o 
  -4   3   4        0.14       10.97     16.43 o 
  -3   3   4     3036.11     3280.90     55.44 o 
  -2   3   4       11.14       22.72      5.46 o 
  -1   3   4      294.03      236.46     22.71 o 
   0   3   4     2755.85     2895.59     26.77 o 
   1   3   4     3062.49     3042.95     27.27 o 
   2   3   4      252.74      355.06     29.17 o 
   3   3   4     1496.77     1296.67    405.30 o 
   4   3   4       19.60       31.68     16.66 o 
   5   3   4       19.18       21.19     11.62 o 
   6   3   4       24.61       35.44     11.12 o 
  -7   4   4        5.22       31.99      9.11 o 
  -6   4   4      251.77      345.89     35.63 o 
  -5   4   4        1.13        3.01     12.47 o 
  -4   4   4     1971.25     2067.72     50.51 o 
  -3   4   4      267.81      326.13     22.86 o 
  -2   4   4       70.77       53.82      5.57 o 
  -1   4   4       21.86       24.58      5.70 o 
   0   4   4     3166.33     3060.92     62.05 o 
   1   4   4     1856.74     1891.60    173.61 o 
   2   4   4     9229.97     9725.09    189.48 o 
   3   4   4       99.57      117.33     29.94 o 
   4   4   4       92.96       50.38     38.56 o 
   5   4   4       89.89      100.31     20.42 o 
   6   4   4      499.04      264.75    118.88 o 
  -6   5   4        4.49       19.87     13.16 o 
  -5   5   4      425.60      304.80    101.52 o 
  -4   5   4      131.03       71.98     33.75 o 
  -3   5   4      352.84      250.89     99.83 o 
  -2   5   4      240.37      199.56     25.75 o 
  -1   5   4     1089.55     1121.00     27.18 o 
   0   5   4       19.29       28.14      4.18 o 
   1   5   4        6.64        5.63      2.74 o 
   2   5   4        1.15       16.60      5.83 o 
   3   5   4      558.75      552.00     26.87 o 
   4   5   4       12.86       24.42      8.46 o 
   5   5   4      255.34      310.80     29.22 o 
   6   5   4        2.24       21.01     11.15 o 
  -6   6   4       65.14       72.51      9.63 o 
  -5   6   4       90.03       72.63     18.62 o 
  -4   6   4      886.06      886.96     28.75 o 
  -3   6   4       11.57       14.88      8.35 o 
  -2   6   4      817.62      756.57    111.32 o 
  -1   6   4      740.21      754.00     81.55 o 
   0   6   4      703.31      765.10     22.78 o 
   1   6   4      195.19      234.70     31.06 o 
   2   6   4      462.93      404.47     78.60 o 
   3   6   4     2432.90     2440.65     63.32 o 
   4   6   4      190.36      194.58     33.55 o 
   5   6   4       35.51       29.49      9.26 o 
  -5   7   4      585.48      547.20     82.75 o 
  -4   7   4       83.48       66.82     20.44 o 
  -3   7   4      748.20      791.84     24.46 o 
  -2   7   4       67.79       81.67     10.30 o 
  -1   7   4     1422.43     1471.94     34.33 o 
   0   7   4       44.91       38.30      7.76 o 
   1   7   4     1089.72     1181.55     48.97 o 
   2   7   4        2.51       26.35     10.07 o 
   3   7   4     1605.40     1653.50     49.03 o 
   4   7   4      132.51      131.96     24.86 o 
   5   7   4       70.13       96.53     17.94 o 
  -5   8   4        0.05        2.66      9.28 o 
  -4   8   4      571.40      637.80     38.31 o 
  -3   8   4      353.18      335.10     43.36 o 
  -2   8   4      401.16      413.51     26.39 o 
  -1   8   4       50.71       58.46      6.98 o 
   0   8   4      453.60      497.37     47.34 o 
   1   8   4      168.54      167.63     20.67 o 
   2   8   4       26.99       23.37     10.62 o 
   3   8   4       32.68       11.21      9.88 o 
   4   8   4      476.60      503.34     50.00 o 
  -4   9   4       84.15       20.38     12.59 o 
  -3   9   4       23.38       39.11     14.80 o 
  -2   9   4        0.42       26.76     29.67 o 
  -1   9   4      590.33      581.54     33.83 o 
   0   9   4       25.29       48.19     11.98 o 
   1   9   4      613.11      482.90    135.22 o 
   2   9   4       10.51       21.82      9.78 o 
   3   9   4      385.76      291.09     54.15 o 
  -2  10   4      224.69      187.62     32.42 o 
  -1  10   4       52.15       68.42     14.94 o 
   0  10   4      359.00      314.83     40.93 o 
   1  10   4       20.52       28.27     15.18 o 
   2  10   4       81.00       71.62     29.25 o 
  -7   0   5      811.08      960.57     79.52 o 
  -5   0   5      494.03      561.17     99.76 o 
  -3   0   5     7824.33     8563.31     73.37 o 
  -1   0   5     5188.61     4972.00     69.60 o 
   1   0   5     3676.72     3499.04     46.53 o 
   3   0   5      520.93      401.45     22.35 o 
   5   0   5     1609.09     1728.78     86.82 o 
   7   0   5      218.96      203.56     26.48 o 
  -7   1   5       12.81       26.89     11.90 o 
  -6   1   5      163.22      134.43     32.62 o 
  -5   1   5       53.57       54.24      8.14 o 
  -4   1   5      687.25      614.10     32.28 o 
  -3   1   5      246.73      244.89     36.80 o 
  -2   1   5     2820.22     1887.14    343.27 o 
  -1   1   5     1465.67     1420.27    114.57 o 
   0   1   5       10.37       11.93      3.91 o 
   1   1   5       67.44      108.33      5.57 o 
   2   1   5     5809.41     6012.06     80.42 o 
   3   1   5        0.68       10.11      9.34 o 
   4   1   5     1308.80     1355.18     37.43 o 
   5   1   5       36.74       45.57     10.55 o 
   6   1   5      129.88      168.08     27.67 o 
   7   1   5       35.18       31.10     14.78 o 
  -7   2   5      168.98      196.45     23.46 o 
  -6   2   5       79.25       48.95     22.57 o 
  -5   2   5      548.89      428.44    134.55 o 
  -4   2   5      129.15       71.23     26.12 o 
  -3   2   5     4195.93     3807.94    425.97 o 
  -2   2   5      303.32      266.43     38.01 o 
  -1   2   5       34.91       67.25      4.63 o 
   0   2   5      571.48      562.68      8.45 o 
   1   2   5     3394.97     3348.61     41.48 o 
   2   2   5       73.44       92.69      6.94 o 
   3   2   5     1494.04     1472.62     46.93 o 
   4   2   5       48.33       32.49     10.74 o 
   5   2   5       51.35       52.88     10.68 o 
   6   2   5       18.29       25.35     10.22 o 
  -7   3   5       30.79       42.41      9.35 o 
  -6   3   5      910.09      645.07    188.26 o 
  -5   3   5      161.74      180.97     18.86 o 
  -4   3   5     3020.13     2102.90    528.68 o 
  -3   3   5       57.42       70.07     10.12 o 
  -2   3   5      131.15       90.81     13.10 o 
  -1   3   5      319.57      305.56     31.92 o 
   0   3   5     6115.73     5198.69    467.47 o 
   1   3   5     1924.03     2096.83     26.40 o 
   2   3   5     2429.83     2440.95     46.68 o 
   3   3   5      124.29      106.44     27.60 o 
   4   3   5      364.88      454.88     40.09 o 
   5   3   5      490.70      518.20     55.51 o 
   6   3   5      194.71      232.26     31.50 o 
  -7   4   5      319.36      119.89     59.43 o 
  -6   4   5       37.84       32.24     14.46 o 
  -5   4   5        5.08       31.57      9.60 o 
  -4   4   5       41.50       57.15     22.63 o 
  -3   4   5     1105.38     1086.17     38.81 o 
  -2   4   5      240.59      249.95     10.47 o 
  -1   4   5      141.42      115.92     15.40 o 
   0   4   5      279.39      302.71      9.49 o 
   1   4   5      201.19      138.30     12.67 o 
   2   4   5      409.85      329.32     70.50 o 
   3   4   5      528.21      242.89    191.82 o 
   4   4   5      113.60      123.13     74.45 o 
   5   4   5      326.83      412.84     43.88 o 
   6   4   5      376.56      145.06     76.97 o 
  -6   5   5       93.30       85.20     17.76 o 
  -5   5   5      632.08      189.64    231.52 o 
  -4   5   5     4096.29     4042.73    183.19 o 
  -3   5   5      258.62      254.08     62.28 o 
  -2   5   5      407.92      347.01     62.53 o 
  -1   5   5       58.77       70.78      7.69 o 
   0   5   5     4976.93     5299.14     80.69 o 
   1   5   5       31.97       61.25     10.47 o 
   2   5   5     2365.40     2015.14    372.16 o 
   3   5   5      255.62      277.65     26.98 o 
   4   5   5      560.50      460.09     99.76 o 
   5   5   5       17.37       12.29      9.88 o 
   6   5   5       26.79       33.36     11.39 o 
  -6   6   5       54.81       52.48     16.19 o 
  -5   6   5       59.42       82.02     12.56 o 
  -4   6   5      109.56       83.50     17.64 o 
  -3   6   5     1317.13     1400.55     40.08 o 
  -2   6   5      296.36      353.98     25.00 o 
  -1   6   5      266.01      261.79     26.64 o 
   0   6   5       63.66       78.98      9.43 o 
   1   6   5      744.36      709.97     40.39 o 
   2   6   5      245.38      207.49     18.86 o 
   3   6   5     1832.93     1822.84     63.54 o 
   4   6   5      190.55      163.83     29.68 o 
   5   6   5      130.40      102.71     24.83 o 
  -5   7   5      132.68      105.31     21.20 o 
  -4   7   5       14.51       32.84      6.43 o 
  -3   7   5      227.81      126.00     45.60 o 
  -2   7   5      293.67      252.68     36.29 o 
  -1   7   5        0.68       13.17      4.64 o 
   0   7   5      357.83      386.69     38.43 o 
   1   7   5      253.25      129.31     85.77 o 
   2   7   5        4.57       -9.67     14.83 o 
   3   7   5      113.77       55.68     21.75 o 
   4   7   5      471.68      476.96     56.12 o 
   5   7   5       31.58       57.82     10.60 o 
  -4   8   5        3.63       12.98      6.85 o 
  -3   8   5     1344.57     1409.54     51.24 o 
  -2   8   5       63.38       77.69     14.11 o 
  -1   8   5      795.12      815.21     31.20 o 
   0   8   5       27.32       38.31     13.66 o 
   1   8   5     1184.77     1095.15    276.08 o 
   2   8   5      207.70       77.20     75.90 o 
   3   8   5      307.06      597.41    165.26 o 
   4   8   5       87.81       24.49     27.94 o 
  -3   9   5       52.31       28.11     14.06 o 
  -2   9   5      401.87      387.90     45.03 o 
  -1   9   5      217.00      243.26     36.71 o 
   0   9   5        2.91        4.27     13.49 o 
   1   9   5      358.30      333.46     46.61 o 
   2   9   5       41.43       63.77      9.85 o 
   3   9   5       53.61       29.55     16.68 o 
  -2  10   5       53.74       46.34      8.31 o 
  -1  10   5      165.50      155.66     21.19 o 
   0  10   5        3.05       28.94     11.97 o 
   1  10   5     1000.53     1114.20     63.17 o 
  -6   0   6       78.70       63.14     34.40 o 
  -4   0   6     3625.38     3843.62    261.29 o 
  -2   0   6     7794.49     6015.38   1353.23 o 
   0   0   6       48.72       54.67      4.69 o 
   2   0   6     6570.14     6778.50     89.10 o 
   4   0   6     2734.84     1302.81   1489.71 o 
   6   0   6       56.22       65.75     29.46 o 
  -7   1   6      690.70      603.89    147.50 o 
  -6   1   6       83.82       46.76     25.01 o 
  -5   1   6      794.34      852.50     57.98 o 
  -4   1   6        1.68        9.90     11.05 o 
  -3   1   6     1260.91     1141.09     38.58 o 
  -2   1   6       15.48       13.75      4.14 o 
  -1   1   6      938.95      854.92      8.31 o 
   0   1   6      464.32      470.52      6.42 o 
   1   1   6      500.59      387.71     10.58 o 
   2   1   6      604.06      648.30     17.47 o 
   3   1   6      765.33      598.70     22.69 o 
   4   1   6       12.67       24.11      7.74 o 
   5   1   6      181.99      232.87     29.39 o 
   6   1   6      124.71      122.45     30.55 o 
  -7   2   6      313.37      169.23     67.47 o 
  -6   2   6      541.96      419.31     96.25 o 
  -5   2   6      189.92      230.74     24.36 o 
  -4   2   6     1087.56      790.59    163.41 o 
  -3   2   6      205.71      205.87     41.27 o 
  -2   2   6     3529.54     2790.77    385.44 o 
  -1   2   6       92.77       99.85      6.57 o 
   0   2   6      822.83      734.53      9.79 o 
   1   2   6      163.22      159.45     12.95 o 
   2   2   6     2451.59     2326.26     43.94 o 
   3   2   6      443.61      477.67     33.10 o 
   4   2   6      976.57      955.84     57.78 o 
   5   2   6      387.24      426.06     36.07 o 
   6   2   6      467.72      446.43     60.30 o 
  -7   3   6        9.07       16.84      8.65 o 
  -6   3   6       36.50       23.33      9.69 o 
  -5   3   6      103.20      118.91     23.01 o 
  -4   3   6        6.60       19.93      9.84 o 
  -3   3   6     2107.02     1801.29    229.04 o 
  -2   3   6      274.82      225.14     65.43 o 
  -1   3   6      206.91      187.58      9.45 o 
   0   3   6      777.66      839.97     16.48 o 
   1   3   6     4132.26     4212.55     43.54 o 
   2   3   6      435.69      430.40     18.61 o 
   3   3   6     1366.31     1417.26     35.05 o 
   4   3   6      101.63      135.97     18.64 o 
   5   3   6      862.22      857.44     39.47 o 
   6   3   6      216.29      233.32     34.70 o 
  -6   4   6     1356.08     1409.62     80.87 o 
  -5   4   6       10.01       20.94     11.08 o 
  -4   4   6     1370.88     1483.80     35.95 o 
  -3   4   6        1.04       14.69      5.49 o 
  -2   4   6     1595.65     1639.04     39.61 o 
  -1   4   6     2050.92     2287.76     43.88 o 
   0   4   6      413.72      382.33     15.18 o 
   1   4   6      477.80      460.68     31.75 o 
   2   4   6     3077.78     2915.19     79.58 o 
   3   4   6      350.54      439.40     38.79 o 
   4   4   6       36.75       63.31     16.48 o 
   5   4   6       41.25       39.42     11.58 o 
   6   4   6        8.60       14.70      6.74 o 
  -6   5   6        0.41       11.15     11.42 o 
  -5   5   6       87.61       50.79     20.46 o 
  -4   5   6       44.99       50.58     17.43 o 
  -3   5   6     1056.96      824.49    163.56 o 
  -2   5   6       28.80       45.04      7.32 o 
  -1   5   6      350.35      334.72     34.27 o 
   0   5   6     1477.57     1587.69     31.27 o 
   1   5   6     2282.71     2292.86     60.68 o 
   2   5   6       67.91       43.57     20.94 o 
   3   5   6      411.16      434.48     42.82 o 
   4   5   6       10.25        4.64      8.10 o 
   5   5   6      882.54     1029.74     41.54 o 
   6   5   6       46.18       50.86      8.45 o 
  -6   6   6      453.29      441.72     38.91 o 
  -5   6   6        7.24       31.08     10.96 o 
  -4   6   6      294.01      273.40     49.81 o 
  -3   6   6       53.26       52.23     17.11 o 
  -2   6   6     1110.59     1117.86     27.23 o 
  -1   6   6       23.26       14.61      9.62 o 
   0   6   6      344.49      394.35     21.33 o 
   1   6   6        3.55       16.10     10.28 o 
   2   6   6      527.78      401.42     78.28 o 
   3   6   6      910.72      816.75     39.85 o 
   4   6   6      183.29      182.00     26.79 o 
   5   6   6        7.17        9.58      8.57 o 
  -5   7   6      142.60      139.86     17.50 o 
  -4   7   6       36.73       35.48      9.20 o 
  -3   7   6     3109.20     3371.46     79.14 o 
  -2   7   6       34.21       26.63      9.18 o 
  -1   7   6      488.49      530.70     27.86 o 
   0   7   6      100.65      118.03     17.20 o 
   1   7   6      616.12      692.91     47.59 o 
   2   7   6      215.33      185.26     80.69 o 
   3   7   6      585.07      195.17    227.29 o 
   4   7   6        0.08       46.94     12.51 o 
   5   7   6      193.44      137.61     21.25 o 
  -4   8   6       10.98       24.55      6.39 o 
  -3   8   6       23.08       29.66      8.90 o 
  -2   8   6      202.60      189.65     32.04 o 
  -1   8   6      371.57      355.75     20.43 o 
   0   8   6      136.18      148.27     20.36 o 
   1   8   6        8.49       27.32     11.15 o 
   2   8   6      439.50      434.28     46.54 o 
   3   8   6      200.80      177.94     29.51 o 
   4   8   6     1229.43     1296.89    106.94 o 
  -3   9   6      120.92       64.70     33.52 o 
  -2   9   6       86.62       73.79     17.98 o 
  -1   9   6      411.76      155.51    129.52 o 
   0   9   6       62.23       79.72     21.75 o 
   1   9   6      736.29      814.36     84.19 o 
   2   9   6        2.96       41.72      9.95 o 
   3   9   6       47.10       49.61     12.57 o 
  -2  10   6      332.11      249.38     44.02 o 
  -1  10   6       10.96        1.10     11.43 o 
   0  10   6      252.29      219.49     40.07 o 
   1  10   6       53.53       58.35     13.32 o 
  -7   0   7      434.38      447.24     75.97 o 
  -5   0   7      300.30       81.64    168.66 o 
  -3   0   7      416.15      340.98     46.81 o 
  -1   0   7      186.28      137.54     21.47 o 
   1   0   7      420.78      348.07     15.29 o 
   3   0   7     1937.51     1857.84     42.11 o 
   5   0   7      862.89      952.07     53.50 o 
  -7   1   7       16.65       23.30     14.33 o 
  -6   1   7      100.73      106.05     23.70 o 
  -5   1   7      232.47      350.55     45.29 o 
  -4   1   7     1638.68     1694.77     81.25 o 
  -3   1   7      459.80      471.22     52.58 o 
  -2   1   7     7962.85     8368.87    105.63 o 
  -1   1   7      829.45      878.98      8.60 o 
   0   1   7       74.48      119.46      5.74 o 
   1   1   7      536.11      478.95     12.90 o 
   2   1   7     3183.24     3278.23     40.74 o 
   3   1   7      417.59      349.42     63.18 o 
   4   1   7     1265.79     1298.95     41.09 o 
   5   1   7        5.86       19.27     16.92 o 
   6   1   7       42.85       34.44     17.93 o 
  -7   2   7       30.68       47.81     13.56 o 
  -6   2   7        3.33       27.75     15.90 o 
  -5   2   7      366.30      367.51     79.36 o 
  -4   2   7        5.02        2.41      4.89 o 
  -3   2   7     2610.79     2498.22     96.40 o 
  -2   2   7     1228.55     1302.09    110.92 o 
  -1   2   7     2455.56     2398.27     38.32 o 
   0   2   7      876.98      979.99     12.26 o 
   1   2   7     1775.74     1765.42     96.29 o 
   2   2   7       20.29       27.00      6.03 o 
   3   2   7     2947.29     2987.08     77.02 o 
   4   2   7        3.63       -1.36     17.75 o 
   5   2   7      200.43      227.47     23.90 o 
   6   2   7      118.14       61.68     13.68 o 
  -7   3   7      102.85       45.57     10.90 o 
  -6   3   7     1084.06      841.77    192.90 o 
  -5   3   7      156.41      140.66     31.83 o 
  -4   3   7      855.80      821.68     77.09 o 
  -3   3   7      699.09      673.18     60.87 o 
  -2   3   7     1166.63      827.62    183.22 o 
  -1   3   7      425.94      413.37     29.00 o 
   0   3   7     1109.58     1033.62     19.98 o 
   1   3   7     1095.55     1078.06     75.90 o 
   2   3   7      893.47      818.90     27.28 o 
   3   3   7      139.18      119.91     18.21 o 
   4   3   7      161.28      110.72     47.78 o 
   5   3   7       15.23       18.52      8.18 o 
   6   3   7      218.55      254.58     40.79 o 
  -6   4   7       93.39       65.94     12.22 o 
  -5   4   7      865.61      859.49     25.49 o 
  -4   4   7       50.87       53.73     16.08 o 
  -3   4   7      854.75      770.93     74.12 o 
  -2   4   7        6.69       18.96      7.93 o 
  -1   4   7     2152.75     2073.45     54.47 o 
   0   4   7      673.27      680.59     15.88 o 
   1   4   7     1140.79     1199.44     22.46 o 
   2   4   7       96.45       77.17      9.12 o 
   3   4   7     1232.12     1020.68    333.33 o 
   4   4   7      187.74      188.10     34.91 o 
   5   4   7      495.02      152.23    160.70 o 
   6   4   7        8.80       24.21     11.35 o 
  -6   5   7       16.84       18.95     14.25 o 
  -5   5   7      176.27       48.71     54.39 o 
  -4   5   7      420.32      408.97     74.67 o 
  -3   5   7      202.98      227.24     23.07 o 
  -2   5   7     1669.86     1824.79     38.91 o 
  -1   5   7        8.81       16.36      3.60 o 
   0   5   7      117.52       86.33     15.63 o 
   1   5   7      708.97      682.52     36.65 o 
   2   5   7      972.88      985.78     28.04 o 
   3   5   7       82.33       40.35     40.94 o 
   4   5   7      229.52      248.19     47.35 o 
   5   5   7      114.09      101.84     11.92 o 
  -6   6   7       41.12       62.41     12.29 o 
  -5   6   7      515.23      511.27     30.36 o 
  -4   6   7      389.32      414.34     27.26 o 
  -3   6   7      868.94      905.07     34.69 o 
  -2   6   7       25.68       25.40      5.34 o 
  -1   6   7      657.80      658.15     18.15 o 
   0   6   7        4.93       15.69     10.38 o 
   1   6   7      320.95      102.86     84.72 o 
   2   6   7      927.15      727.79    227.11 o 
   3   6   7      887.22      556.98    223.86 o 
   4   6   7       16.67        8.79      8.84 o 
   5   6   7      260.52       72.54     40.66 o 
  -5   7   7       38.82       47.80      7.48 o 
  -4   7   7       26.10       39.05     10.98 o 
  -3   7   7       72.24       52.58      9.28 o 
  -2   7   7      974.58     1058.80     57.90 o 
  -1   7   7        0.83       17.11     10.19 o 
   0   7   7       84.22      120.14     21.07 o 
   1   7   7      869.13      657.15    206.27 o 
   2   7   7     2145.93     2262.54     82.49 o 
   3   7   7       45.63       35.06     12.45 o 
   4   7   7      343.90      373.76     47.26 o 
  -4   8   7      161.92      142.46     19.16 o 
  -3   8   7      553.73      593.12     41.12 o 
  -2   8   7      164.19      110.21     24.78 o 
  -1   8   7      659.30      724.39     30.76 o 
   0   8   7      259.42      282.83     33.72 o 
   1   8   7      269.55      252.50     44.34 o 
   2   8   7      378.38      368.01     54.55 o 
   3   8   7       13.83       38.54     12.31 o 
   4   8   7      442.29      263.48     50.26 o 
  -3   9   7       14.57       10.12     10.36 o 
  -2   9   7     1447.82     1491.79     57.89 o 
  -1   9   7        0.13      -15.16     12.55 o 
   0   9   7       15.00       70.30     15.86 o 
   1   9   7       30.40       43.48     10.41 o 
   2   9   7      673.21      758.85     52.73 o 
  -1  10   7      157.34      154.59     26.21 o 
   0  10   7      172.45      177.41     19.86 o 
  -6   0   8       86.59       45.92     17.81 o 
  -4   0   8     1934.25      735.79    863.09 o 
  -2   0   8     6487.87     6831.80     78.41 o 
   0   0   8      144.20      134.98     10.36 o 
   2   0   8     2459.21     2457.70     53.02 o 
   4   0   8     2014.01     2114.47     81.87 o 
   6   0   8       66.49       61.42     14.74 o 
  -7   1   8      547.43      546.45     71.63 o 
  -6   1   8      578.20      318.04    159.51 o 
  -5   1   8      490.69      225.97    157.85 o 
  -4   1   8      238.56      159.92     89.82 o 
  -3   1   8     2365.51     1597.03    342.22 o 
  -2   1   8       83.49       82.65     11.12 o 
  -1   1   8     4234.48     4355.67     40.72 o 
   0   1   8      316.47      344.53      9.14 o 
   1   1   8      791.54      701.75     20.03 o 
   2   1   8      741.70      743.33     15.11 o 
   3   1   8     2610.96     2604.70     70.80 o 
   4   1   8      232.00      310.93     29.16 o 
   5   1   8      321.25      327.32     34.51 o 
   6   1   8        8.35       13.32      8.25 o 
  -7   2   8       35.70       59.71     25.53 o 
  -6   2   8      497.71      252.57    172.79 o 
  -5   2   8      761.06      777.16     36.11 o 
  -4   2   8      544.76      327.96    121.82 o 
  -3   2   8      153.93      143.50     21.98 o 
  -2   2   8      755.70      716.56     27.54 o 
  -1   2   8       34.69       49.96      4.98 o 
   0   2   8       42.89       19.45      3.28 o 
   1   2   8      559.58      607.76      8.98 o 
   2   2   8      208.52      190.37     13.79 o 
   3   2   8       93.31      100.28      8.91 o 
   4   2   8      749.30      748.96     51.75 o 
   5   2   8      292.89      299.53     39.22 o 
   6   2   8      402.47      353.97     48.75 o 
  -7   3   8       96.53      102.59     25.32 o 
  -6   3   8        0.01       16.98      8.34 o 
  -5   3   8      313.55      228.34     61.02 o 
  -4   3   8       88.39       88.29     13.68 o 
  -3   3   8     1894.18     1672.19    221.48 o 
  -2   3   8        1.39        7.54      6.49 o 
  -1   3   8     4105.95     4267.32     58.52 o 
   0   3   8      986.60     1032.58     11.52 o 
   1   3   8      408.06      350.78     49.20 o 
   2   3   8      325.25      309.64     16.12 o 
   3   3   8     1632.08     1662.11     45.69 o 
   4   3   8       97.03       99.85     13.49 o 
   5   3   8      405.53      383.10     47.98 o 
   6   3   8       12.59       20.67      8.77 o 
  -6   4   8      346.02      293.23    100.48 o 
  -5   4   8       12.91       13.55     10.21 o 
  -4   4   8      198.83      132.58     28.36 o 
  -3   4   8       42.88       38.42      3.98 o 
  -2   4   8     1832.83     1882.24     58.06 o 
  -1   4   8        4.39        9.59      2.36 o 
   0   4   8     1323.55     1260.30     27.04 o 
   1   4   8       22.64       16.01      6.74 o 
   2   4   8      477.78      518.64     52.20 o 
   3   4   8       18.66       18.12     10.32 o 
   4   4   8      276.81      283.16     36.30 o 
   5   4   8       39.75       35.05     13.25 o 
   6   4   8      358.60      335.71     60.75 o 
  -6   5   8        9.85       -1.77     13.63 o 
  -5   5   8      859.36      743.31    116.81 o 
  -4   5   8      384.43      336.91     62.77 o 
  -3   5   8      159.10      100.34     39.93 o 
  -2   5   8      282.31      150.08     71.09 o 
  -1   5   8     1184.19     1205.64     25.20 o 
   0   5   8      343.76      322.16     30.09 o 
   1   5   8      479.68      440.14     51.57 o 
   2   5   8       18.56       30.03      9.63 o 
   3   5   8     1704.54     1776.31     81.99 o 
   4   5   8        4.51       18.42     18.81 o 
   5   5   8      142.85      134.12     20.33 o 
  -6   6   8       52.42       45.55     18.55 o 
  -5   6   8      638.45      631.88     53.32 o 
  -4   6   8      952.30     1117.91     39.69 o 
  -3   6   8      179.16       82.50     61.98 o 
  -2   6   8     1357.20     1462.60     39.38 o 
  -1   6   8        0.14        8.90     10.72 o 
   0   6   8     1246.89     1327.96     36.57 o 
   1   6   8      175.19      171.93     18.44 o 
   2   6   8      960.36      947.06     47.51 o 
   3   6   8       46.19       33.66      7.33 o 
   4   6   8      352.95      383.78     33.82 o 
   5   6   8       64.47       74.06     14.98 o 
  -5   7   8       80.84       47.78     13.72 o 
  -4   7   8      394.52      220.91     94.69 o 
  -3   7   8      606.62      546.70     71.38 o 
  -2   7   8       45.80       57.93      7.09 o 
  -1   7   8      693.35      670.67     37.38 o 
   0   7   8       22.74       45.79      8.47 o 
   1   7   8       81.92      141.85     65.43 o 
   2   7   8       70.25       66.84     22.71 o 
   3   7   8      522.93      513.34     60.93 o 
   4   7   8        9.19       11.89     10.55 o 
  -4   8   8      631.25      771.47     89.70 o 
  -3   8   8       18.62       27.31      7.36 o 
  -2   8   8      264.16      285.24     33.23 o 
  -1   8   8       69.12       79.47     14.10 o 
   0   8   8      302.73      311.41     43.60 o 
   1   8   8        3.52       35.93      9.01 o 
   2   8   8      513.85       96.53    173.82 o 
   3   8   8       55.49       24.85     14.59 o 
  -3   9   8       12.54       25.17     12.36 o 
  -2   9   8       84.68      101.51     17.08 o 
  -1   9   8      231.88      255.71     40.96 o 
   0   9   8       45.45       30.74     12.74 o 
   1   9   8      240.02      202.49     31.07 o 
   2   9   8        9.00       32.43     10.20 o 
  -7   0   9      922.48     1069.15     77.40 o 
  -5   0   9      898.20      992.90     55.98 o 
  -3   0   9     1111.84     1115.83     28.27 o 
  -1   0   9      329.59      257.60     12.12 o 
   1   0   9        5.14       10.00      6.41 o 
   3   0   9      219.08      166.70     34.59 o 
   5   0   9      373.94      387.15     62.64 o 
  -7   1   9       21.70       62.17     15.50 o 
  -6   1   9       44.19       63.62     36.08 o 
  -5   1   9      851.02      475.12    276.43 o 
  -4   1   9      695.41      652.52     76.17 o 
  -3   1   9        1.15        4.36      4.30 o 
  -2   1   9     4276.59     3465.64    629.71 o 
  -1   1   9      835.28      948.45      9.29 o 
   0   1   9      373.07      304.75     17.00 o 
   1   1   9      444.60      454.54     15.91 o 
   2   1   9     2141.66     2157.99     40.57 o 
   3   1   9      322.44      353.01     22.99 o 
   4   1   9     1236.87     1241.74     37.67 o 
   5   1   9      351.88      306.92     35.56 o 
   6   1   9      219.33      123.89     48.62 o 
  -7   2   9      656.02      748.12     86.45 o 
  -6   2   9      180.82      207.53     24.07 o 
  -5   2   9      166.76      122.57     40.32 o 
  -4   2   9      119.81      133.13     15.58 o 
  -3   2   9     2302.06     1639.21    453.25 o 
  -2   2   9      142.37      169.69     12.99 o 
  -1   2   9     4939.43     4496.16    306.07 o 
   0   2   9       81.06       89.99      4.59 o 
   1   2   9     1069.70     1021.96     16.40 o 
   2   2   9        3.09       19.26     10.19 o 
   3   2   9     1370.56     1326.70     64.34 o 
   4   2   9      191.99      184.99     26.44 o 
   5   2   9      203.71      256.72     26.20 o 
   6   2   9        0.01        2.06      9.29 o 
  -7   3   9       28.15       50.35     13.00 o 
  -6   3   9      409.04      511.15     52.35 o 
  -5   3   9       24.82       43.68     21.00 o 
  -4   3   9      163.79      203.36     18.88 o 
  -3   3   9      124.38      131.94     22.45 o 
  -2   3   9      201.14      160.93     13.50 o 
  -1   3   9      173.23      189.34     10.23 o 
   0   3   9     2176.83     2228.14     36.61 o 
   1   3   9      173.77      161.70     10.33 o 
   2   3   9       40.78       42.39      7.83 o 
   3   3   9       10.88       24.29      8.55 o 
   4   3   9     1688.02     1676.48     50.19 o 
   5   3   9       51.30       57.98     13.11 o 
   6   3   9      319.75      271.31     69.38 o 
  -6   4   9       77.76       64.54     10.55 o 
  -5   4   9      513.06      448.63     28.92 o 
  -4   4   9       19.50       16.75      9.79 o 
  -3   4   9     1659.79     1303.71    269.90 o 
  -2   4   9        5.54        6.92      4.19 o 
  -1   4   9     1881.61     1984.77     38.07 o 
   0   4   9      226.52      184.41     29.34 o 
   1   4   9      934.71      728.68    119.60 o 
   2   4   9       66.73       59.39      7.46 o 
   3   4   9     1450.14     1144.14    277.74 o 
   4   4   9        5.45       22.58     15.28 o 
   5   4   9      205.87      201.71     33.93 o 
  -6   5   9       86.54       31.81     16.93 o 
  -5   5   9       36.99       40.50      9.57 o 
  -4   5   9      438.19      367.07     67.11 o 
  -3   5   9        1.95        6.01     13.02 o 
  -2   5   9     1104.86     1132.00     49.63 o 
  -1   5   9       11.03       15.33      4.08 o 
   0   5   9     2096.43     1537.08    265.88 o 
   1   5   9       71.59       54.16     10.38 o 
   2   5   9      328.76      158.19     85.38 o 
   3   5   9      568.22       98.39    145.38 o 
   4   5   9      502.84      455.94     75.12 o 
   5   5   9        9.15       51.09      8.92 o 
  -5   6   9       25.38       51.68      9.79 o 
  -4   6   9       12.56       10.17     10.13 o 
  -3   6   9      781.27      460.70    171.08 o 
  -2   6   9      261.12      298.79     23.54 o 
  -1   6   9      217.95      200.34     15.87 o 
   0   6   9      689.93      728.37     25.33 o 
   1   6   9      366.24      373.77     42.67 o 
   2   6   9      246.63      140.85     55.10 o 
   3   6   9     1037.25     1083.66     46.47 o 
   4   6   9       25.99       19.47     16.71 o 
  -5   7   9        9.18       29.42     17.54 o 
  -4   7   9      839.09      883.54     33.68 o 
  -3   7   9      201.35       90.56     57.53 o 
  -2   7   9      229.06      258.48     14.50 o 
  -1   7   9       32.62       28.70      8.10 o 
   0   7   9      905.38      963.44     37.16 o 
   1   7   9       79.75      112.36     19.04 o 
   2   7   9      798.87      222.10    215.17 o 
   3   7   9      120.25      108.28     18.81 o 
   4   7   9      674.97      700.66    108.65 o 
  -4   8   9       24.15       24.92     11.34 o 
  -3   8   9      482.66      491.70     36.58 o 
  -2   8   9       60.20       52.88      8.52 o 
  -1   8   9      243.76      236.39     24.17 o 
   0   8   9       29.41       39.56     10.46 o 
   1   8   9      203.02      203.41     24.53 o 
   2   8   9       13.90       13.57     12.46 o 
   3   8   9      238.15      187.70     53.61 o 
  -3   9   9        0.02        6.95     14.93 o 
  -2   9   9      907.43      944.53     53.88 o 
  -1   9   9      246.59      236.53     49.46 o 
   0   9   9      439.00      491.87     57.12 o 
   1   9   9      179.70      146.26     22.45 o 
   2   9   9      247.29      291.95     61.10 o 
  -6   0  10      206.32      218.43     68.44 o 
  -4   0  10     1601.69     1622.48     57.44 o 
  -2   0  10     2562.35     2740.15     51.86 o 
   0   0  10     7200.73     7645.53     77.38 o 
   2   0  10     1570.18     1687.63     52.79 o 
   4   0  10     1215.18     1159.54     61.33 o 
   6   0  10        4.70       22.27     13.89 o 
  -7   1  10      462.58      524.28     72.05 o 
  -6   1  10       92.08      132.89     19.66 o 
  -5   1  10      113.58       89.19     40.27 o 
  -4   1  10      512.68      438.78     72.14 o 
  -3   1  10      562.91      162.83    154.32 o 
  -2   1  10       13.17       39.84     10.67 o 
  -1   1  10      749.62      674.96     29.21 o 
   0   1  10      138.93      159.17      4.79 o 
   1   1  10      181.17      174.12     13.89 o 
   2   1  10       40.90       39.36      5.16 o 
   3   1  10     1126.43     1119.56     25.53 o 
   4   1  10       30.39       20.37      7.87 o 
   5   1  10      520.72      522.63     41.51 o 
   6   1  10       33.15       24.95     10.46 o 
  -7   2  10       23.60       55.21     14.20 o 
  -6   2  10      816.61      928.73     41.61 o 
  -5   2  10      213.79      203.15     27.15 o 
  -4   2  10      548.23      427.41    107.04 o 
  -3   2  10       48.57       73.71     14.13 o 
  -2   2  10     1515.85     1524.06     36.27 o 
  -1   2  10      434.27      404.49     41.08 o 
   0   2  10     2526.16     2558.62     41.16 o 
   1   2  10       34.27       22.48      8.77 o 
   2   2  10      175.13      122.14     47.92 o 
   3   2  10        8.18        9.99      6.27 o 
   4   2  10     1007.07     1057.88     36.83 o 
   5   2  10      107.78       95.87     14.26 o 
   6   2  10      360.68      335.60     56.39 o 
  -6   3  10       33.81       21.77     14.24 o 
  -5   3  10      370.89      108.62    115.60 o 
  -4   3  10       60.43       41.04      5.28 o 
  -3   3  10     2754.11     2299.73    479.59 o 
  -2   3  10       68.57       87.73     20.98 o 
  -1   3  10     2760.67     2847.11     40.64 o 
   0   3  10       53.55       57.97      7.82 o 
   1   3  10      535.34      543.96     20.37 o 
   2   3  10        1.65        3.24      4.48 o 
   3   3  10       43.31       44.40     16.84 o 
   4   3  10        2.41       15.74      5.87 o 
   5   3  10      276.41      259.54     46.61 o 
  -6   4  10      724.65      715.09     60.19 o 
  -5   4  10       66.23       57.68     16.48 o 
  -4   4  10      466.34      396.87     58.37 o 
  -3   4  10      727.52      898.15     30.12 o 
  -2   4  10     1768.91     1816.14     50.85 o 
  -1   4  10       85.79       82.27      9.67 o 
   0   4  10     1125.81     1080.72     21.09 o 
   1   4  10        3.45        4.60      7.26 o 
   2   4  10      168.17      175.89     20.23 o 
   3   4  10      362.43      367.77     24.72 o 
   4   4  10     1075.96     1099.20     65.11 o 
   5   4  10       20.98       32.11     12.64 o 
  -6   5  10       94.95      107.33     13.41 o 
  -5   5  10      606.86      728.03     44.78 o 
  -4   5  10      467.97      465.12     27.98 o 
  -3   5  10     1049.40      901.61    184.25 o 
  -2   5  10        8.23       15.48      6.04 o 
  -1   5  10      236.65      201.84     28.22 o 
   0   5  10        6.56       14.58      7.13 o 
   1   5  10     1756.74     1635.18     56.44 o 
   2   5  10      243.55      230.03     26.53 o 
   3   5  10      495.35      483.22     29.33 o 
   4   5  10        3.36       28.88     17.19 o 
   5   5  10      832.27      954.93     64.92 o 
  -5   6  10        0.13       16.46     12.60 o 
  -4   6  10      111.75      111.75     23.07 o 
  -3   6  10      791.04      730.35    137.94 o 
  -2   6  10     1044.56     1081.86     32.64 o 
  -1   6  10      272.79      224.58     57.80 o 
   0   6  10      317.55      327.01     27.74 o 
   1   6  10       12.17        9.41     20.07 o 
   2   6  10      273.48      293.88     36.09 o 
   3   6  10      290.48      243.06     36.91 o 
   4   6  10      319.59      284.28     54.66 o 
  -5   7  10        3.96        9.47      8.21 o 
  -4   7  10      189.68      119.64     40.51 o 
  -3   7  10      950.06      978.93     38.65 o 
  -2   7  10       63.71       52.46     10.07 o 
  -1   7  10      702.35      733.15     31.21 o 
   0   7  10       10.30       23.00     11.61 o 
   1   7  10      579.57      547.68     65.61 o 
   2   7  10        1.33       11.62      8.36 o 
   3   7  10      123.78      111.48     37.38 o 
   4   7  10        0.48       -5.29     18.40 o 
  -4   8  10      890.40     1004.16     68.20 o 
  -3   8  10      135.01      181.61     23.14 o 
  -2   8  10      137.48      124.30     13.87 o 
  -1   8  10        0.30       18.01      8.28 o 
   0   8  10      227.99      294.04     32.09 o 
   1   8  10      178.22      204.27     20.76 o 
   2   8  10      217.54      164.48     28.59 o 
   3   8  10       49.20       37.49     14.01 o 
  -2   9  10       77.77       56.96     10.32 o 
  -1   9  10       81.01       84.01     14.30 o 
   0   9  10        9.10       12.06     14.21 o 
   1   9  10      261.14      231.98     36.88 o 
  -7   0  11      136.51      207.89     51.43 o 
  -5   0  11      141.53      228.15     32.18 o 
  -3   0  11     1972.66     1830.11     47.83 o 
  -1   0  11     1419.52     1374.68     24.11 o 
   1   0  11     1044.71      978.11     28.81 o 
   3   0  11      245.74      208.10     36.90 o 
   5   0  11     1842.83     1912.75     96.55 o 
  -7   1  11        0.47       14.39     15.48 o 
  -6   1  11     1715.67     1656.22     57.63 o 
  -5   1  11      238.76      232.82     20.06 o 
  -4   1  11      767.93      711.65     38.37 o 
  -3   1  11      114.50      131.16     11.24 o 
  -2   1  11     1545.49     1397.18    182.46 o 
  -1   1  11      401.99      469.62      9.35 o 
   0   1  11     1472.79     1465.95     25.75 o 
   1   1  11        1.98       13.75      6.17 o 
   2   1  11     1167.99     1172.84     54.40 o 
   3   1  11      115.90      109.01     12.59 o 
   4   1  11       47.96       53.22      9.25 o 
   5   1  11        5.38       18.21      7.97 o 
  -6   2  11        6.68       14.32     12.47 o 
  -5   2  11       67.37       62.43     11.33 o 
  -4   2  11       37.06       46.15     11.84 o 
  -3   2  11      328.07      377.05     31.45 o 
  -2   2  11       59.34       87.47      7.70 o 
  -1   2  11     2102.83     2132.34     33.86 o 
   0   2  11      208.12      190.54     14.87 o 
   1   2  11      561.41      559.76     15.40 o 
   2   2  11      219.09      204.34     24.46 o 
   3   2  11      384.64      351.01     32.17 o 
   4   2  11      144.62      127.91     18.63 o 
   5   2  11      927.50      979.91     42.26 o 
  -6   3  11      757.49      744.11     43.54 o 
  -5   3  11      241.47      111.46     71.18 o 
  -4   3  11       61.71       81.36     14.42 o 
  -3   3  11       24.36       34.25      7.30 o 
  -2   3  11      973.02      939.68     35.59 o 
  -1   3  11      182.59      193.19     20.00 o 
   0   3  11     1449.95     1435.93     39.44 o 
   1   3  11        0.75        7.23      6.21 o 
   2   3  11      834.88      814.91     31.08 o 
   3   3  11      721.76      702.08     26.60 o 
   4   3  11     1445.18     1511.52     63.51 o 
   5   3  11       54.15       52.18     13.27 o 
  -6   4  11        1.11       16.61     12.65 o 
  -5   4  11      697.91      757.80     37.73 o 
  -4   4  11        0.41       19.79      6.99 o 
  -3   4  11      318.43      280.20     82.60 o 
  -2   4  11       77.19      101.68     10.75 o 
  -1   4  11     1606.46     1596.26     29.14 o 
   0   4  11      560.10      611.63     20.48 o 
   1   4  11       38.14       17.20     13.60 o 
   2   4  11      200.36      200.78     22.66 o 
   3   4  11       59.58       57.20     19.28 o 
   4   4  11        2.78        9.16     30.61 o 
   5   4  11      272.06      261.65     70.54 o 
  -6   5  11      203.83      186.78     24.17 o 
  -5   5  11        2.05       16.02      8.55 o 
  -4   5  11      124.90      124.60     19.03 o 
  -3   5  11      595.51      704.63     46.27 o 
  -2   5  11     3105.72     3322.58     80.99 o 
  -1   5  11        0.10       10.86      6.88 o 
   0   5  11     1724.32     1622.95     72.96 o 
   1   5  11      443.07      394.31     27.87 o 
   2   5  11      406.82      323.29    139.25 o 
   3   5  11      171.93      135.77     34.54 o 
   4   5  11      281.79      298.23     83.56 o 
  -5   6  11      745.31      811.96     45.84 o 
  -4   6  11      209.82      222.06     23.25 o 
  -3   6  11      109.73       81.99     26.09 o 
  -2   6  11       16.28       22.04      5.19 o 
  -1   6  11      620.21      665.65     36.58 o 
   0   6  11        4.67       31.32      9.45 o 
   1   6  11      640.57      664.58     51.53 o 
   2   6  11       23.61       23.06     11.06 o 
   3   6  11      271.23      276.62     37.54 o 
   4   6  11        9.77       43.78     25.58 o 
  -4   7  11      244.31      134.35     53.01 o 
  -3   7  11      104.56      113.97     11.74 o 
  -2   7  11      114.21      106.82     19.89 o 
  -1   7  11      122.28      126.35     19.94 o 
   0   7  11       12.09       17.88      7.43 o 
   1   7  11      281.03       98.90     89.26 o 
   2   7  11      795.67      770.95     71.90 o 
   3   7  11      199.38      184.27     54.15 o 
  -3   8  11      406.38      328.25     36.85 o 
  -2   8  11      114.37      115.76     19.54 o 
  -1   8  11      727.10      756.66     32.16 o 
   0   8  11       15.19       63.17     35.53 o 
   1   8  11      748.71      704.04     35.40 o 
   2   8  11       54.56       17.63     11.66 o 
  -2   9  11      420.26      419.96     38.60 o 
  -1   9  11        4.49       22.34     12.75 o 
   0   9  11       28.28       70.56     24.85 o 
   1   9  11      140.83       89.62     12.37 o 
  -6   0  12      770.04      882.41    107.34 o 
  -4   0  12      905.97      906.53     48.62 o 
  -2   0  12       77.78       99.49     13.41 o 
   0   0  12      404.44      341.42     19.02 o 
   2   0  12     1017.07     1091.00     40.52 o 
   4   0  12       70.33       92.22     31.02 o 
  -6   1  12       22.72       27.81     15.17 o 
  -5   1  12      803.63      831.40     31.82 o 
  -4   1  12      118.77       35.01     23.70 o 
  -3   1  12       21.48       29.07      4.43 o 
  -2   1  12      103.86      103.10     16.15 o 
  -1   1  12     3375.02     3453.25     40.52 o 
   0   1  12      813.01      846.39     24.14 o 
   1   1  12      955.78      942.10     29.63 o 
   2   1  12       34.55       30.73      5.88 o 
   3   1  12      452.67      487.02     29.53 o 
   4   1  12      111.61      110.96     18.51 o 
   5   1  12      826.52      897.68     53.70 o 
  -6   2  12      384.74      275.58     68.52 o 
  -5   2  12       29.27       32.16     16.77 o 
  -4   2  12      983.71     1043.58     30.23 o 
  -3   2  12     1275.63     1336.52     39.77 o 
  -2   2  12     1985.62     1585.27    329.02 o 
  -1   2  12       15.24       13.85      2.42 o 
   0   2  12      889.94      849.25     20.16 o 
   1   2  12      655.44      652.03     24.22 o 
   2   2  12      683.87      593.59     29.77 o 
   3   2  12      166.81      205.47     30.33 o 
   4   2  12      255.83      284.80     48.39 o 
   5   2  12        0.14       31.09     18.65 o 
  -6   3  12       11.47       25.70     11.42 o 
  -5   3  12      304.01      199.63     72.56 o 
  -4   3  12      873.15      827.53     52.35 o 
  -3   3  12       98.83      152.44     19.85 o 
  -2   3  12      372.23      187.74    146.39 o 
  -1   3  12     3612.64     3506.79     93.26 o 
   0   3  12      269.36      291.18     21.75 o 
   1   3  12      557.54      572.02     22.91 o 
   2   3  12      368.38      373.11     42.99 o 
   3   3  12       90.94      137.08     16.74 o 
   4   3  12       67.58       59.51     11.34 o 
   5   3  12      304.67      295.30     49.96 o 
  -6   4  12      666.03      671.76     52.62 o 
  -5   4  12      201.86      137.42     32.58 o 
  -4   4  12      292.84      330.91     26.48 o 
  -3   4  12      494.48      555.29     36.31 o 
  -2   4  12     1931.85     1558.75    387.97 o 
  -1   4  12      239.74      253.99     18.75 o 
   0   4  12      790.17      803.05     40.57 o 
   1   4  12      103.95      105.65     18.32 o 
   2   4  12      595.13      589.53     95.70 o 
   3   4  12       23.37       29.41     11.39 o 
   4   4  12      721.21      751.23     54.30 o 
   5   4  12       31.44       12.70     32.20 o 
  -5   5  12      599.87      520.06    101.83 o 
  -4   5  12       51.88       38.96     13.29 o 
  -3   5  12        6.67       20.43     12.23 o 
  -2   5  12       32.82       15.66      7.19 o 
  -1   5  12      218.33      217.45     16.64 o 
   0   5  12        1.15        3.49      6.83 o 
   1   5  12      250.39      251.56     30.01 o 
   2   5  12       59.34       61.85     11.25 o 
   3   5  12      329.79      318.05     50.19 o 
   4   5  12       90.57      106.11     15.18 o 
  -5   6  12        0.01       24.07     15.73 o 
  -4   6  12      430.48      493.86     40.72 o 
  -3   6  12      485.80      519.15     42.00 o 
  -2   6  12      568.83      593.43     24.64 o 
  -1   6  12      129.17      122.89     12.98 o 
   0   6  12      580.53      559.97     38.18 o 
   1   6  12       73.99       32.05     31.98 o 
   2   6  12      112.81      121.81     35.02 o 
   3   6  12        9.59       31.62     15.00 o 
   4   6  12      146.28      142.41     30.37 o 
  -4   7  12        0.31       17.14     11.05 o 
  -3   7  12      430.58      403.92     41.39 o 
  -2   7  12        0.17       -0.58     10.65 o 
  -1   7  12     1655.32     1641.88     53.06 o 
   0   7  12       51.14       45.06     10.27 o 
   1   7  12      485.93      478.30     77.25 o 
   2   7  12       70.99       48.91     26.94 o 
   3   7  12      328.61      269.32     77.73 o 
  -3   8  12        4.20        4.24      9.71 o 
  -2   8  12       18.61       29.01     12.77 o 
  -1   8  12      111.27      118.49     18.57 o 
   0   8  12      376.87      277.77    115.41 o 
   1   8  12        2.84        8.89     16.94 o 
   2   8  12      330.85      207.33     63.27 o 
  -1   9  12      258.47      160.96     30.15 o 
   0   9  12        0.00       36.43     12.09 o 
  -5   0  13     1085.71     1090.27     92.28 o 
  -3   0  13      275.05      298.40     35.37 o 
  -1   0  13     2610.99     2729.33     63.27 o 
   1   0  13     2772.41     2821.37    100.19 o 
   3   0  13      650.90      698.71     53.45 o 
   5   0  13      295.77      217.81     88.68 o 
  -6   1  13      324.24      325.10     48.33 o 
  -5   1  13       42.24       24.10     13.82 o 
  -4   1  13      736.40      774.07     44.27 o 
  -3   1  13       33.14       61.67     11.27 o 
  -2   1  13      474.88      543.80     24.20 o 
  -1   1  13       67.03       75.61      6.24 o 
   0   1  13     1789.28     1761.05     35.01 o 
   1   1  13      227.09      252.91     14.85 o 
   2   1  13      194.45      155.18     34.05 o 
   3   1  13       39.08       36.56      7.69 o 
   4   1  13       50.66       41.04     12.86 o 
   5   1  13      297.02      242.73     66.46 o 
  -6   2  13       25.27       23.89      8.23 o 
  -5   2  13     1321.32     1314.41     56.90 o 
  -4   2  13       17.33       30.88      8.08 o 
  -3   2  13       63.75       82.22     10.80 o 
  -2   2  13       27.70       26.65      7.28 o 
  -1   2  13     1074.07     1067.24     24.86 o 
   0   2  13      231.02      218.47     16.68 o 
   1   2  13      975.74      937.24     30.12 o 
   2   2  13      363.76      366.63    119.18 o 
   3   2  13      713.95      863.46     56.74 o 
   4   2  13        2.22       21.74     17.22 o 
   5   2  13      109.90      121.18     22.23 o 
  -6   3  13      172.67      101.44     40.98 o 
  -5   3  13      390.90      178.22     60.37 o 
  -4   3  13      697.00      779.42     27.66 o 
  -3   3  13      769.06      516.29    178.20 o 
  -2   3  13      554.86      576.54     23.54 o 
  -1   3  13      236.36      218.25     19.81 o 
   0   3  13      685.70      656.12     35.81 o 
   1   3  13      400.98      398.11     37.17 o 
   2   3  13       13.78       30.41      7.81 o 
   3   3  13        2.23       15.68     12.24 o 
   4   3  13      877.96      894.67     38.73 o 
   5   3  13       32.77       51.73     13.79 o 
  -6   4  13        1.56       17.22      8.12 o 
  -5   4  13      337.71      189.84     77.09 o 
  -4   4  13      354.37      194.15     79.56 o 
  -3   4  13      221.29      209.82     51.48 o 
  -2   4  13      188.21      183.04     20.66 o 
  -1   4  13     1292.92     1269.01     39.66 o 
   0   4  13       37.65       49.13      5.79 o 
   1   4  13      637.42      632.01     36.34 o 
   2   4  13      117.45      117.10     21.58 o 
   3   4  13      226.69      235.06     34.98 o 
   4   4  13       20.02       31.09     17.37 o 
  -5   5  13       17.85       28.12      6.82 o 
  -4   5  13      369.79      336.90     34.11 o 
  -3   5  13       57.24       38.81     17.45 o 
  -2   5  13     1076.20     1135.30     36.68 o 
  -1   5  13      117.02      105.40     16.71 o 
   0   5  13     1704.87     1071.71    365.74 o 
   1   5  13      235.59      255.60     29.59 o 
   2   5  13       53.63       55.55     18.69 o 
   3   5  13       44.79       72.24     14.14 o 
   4   5  13      669.30      722.56     67.89 o 
  -5   6  13      691.03      341.21    166.88 o 
  -4   6  13      353.04      349.99     32.39 o 
  -3   6  13      290.44      325.59     22.47 o 
  -2   6  13      128.19       90.75     23.18 o 
  -1   6  13      275.79      298.73     22.51 o 
   0   6  13       82.64       78.24     16.18 o 
   1   6  13      884.26      996.22     63.02 o 
   2   6  13        1.70       11.08     26.87 o 
   3   6  13      262.58      306.33     55.08 o 
  -4   7  13      263.77      219.51     29.09 o 
  -3   7  13       78.68       73.76     11.66 o 
  -2   7  13       13.39       11.35     13.90 o 
  -1   7  13       25.58       18.92     15.22 o 
   0   7  13      311.71      311.82     28.78 o 
   1   7  13        5.00       34.47     32.45 o 
   2   7  13      220.94      151.03     45.26 o 
  -3   8  13      507.75      546.61     58.43 o 
  -2   8  13      172.16      128.28     24.19 o 
  -1   8  13      369.05      315.91     40.52 o 
   0   8  13       60.52       63.16      8.59 o 
   1   8  13       89.29       94.06     20.77 o 
  -6   0  14     1035.90     1121.25     60.48 o 
  -4   0  14      477.73      522.23     35.89 o 
  -2   0  14      362.15      388.55     27.21 o 
   0   0  14     3241.40     3299.63     80.66 o 
   2   0  14      105.58      134.23     31.32 o 
   4   0  14      121.01      113.28     43.69 o 
  -6   1  14      121.14       69.05     14.96 o 
  -5   1  14     1133.54     1229.92     39.20 o 
  -4   1  14      467.86      428.74     24.36 o 
  -3   1  14     1846.45     1961.71     46.00 o 
  -2   1  14      151.58      156.71     13.73 o 
  -1   1  14      508.96      497.00     17.13 o 
   0   1  14      293.85      296.80     13.97 o 
   1   1  14     1599.96     1713.65     37.92 o 
   2   1  14       27.29       37.05     14.73 o 
   3   1  14      846.26      959.21     40.83 o 
   4   1  14      171.63      173.22     30.71 o 
   5   1  14       76.08      145.13     44.81 o 
  -6   2  14      235.44      191.04     66.16 o 
  -5   2  14        0.76       16.68      5.87 o 
  -4   2  14       55.54       61.21     13.86 o 
  -3   2  14      116.83      133.18     15.39 o 
  -2   2  14      110.44       77.03     35.34 o 
  -1   2  14      783.03      794.53     17.39 o 
   0   2  14     2891.12     2785.22     92.07 o 
   1   2  14        0.06       22.34      5.43 o 
   2   2  14       73.59       70.58     14.16 o 
   3   2  14       30.85       34.50     12.25 o 
   4   2  14      203.93      190.84     37.06 o 
  -6   3  14        2.82       -0.09     11.53 o 
  -5   3  14      192.67      190.44     16.16 o 
  -4   3  14       17.59       37.42     13.19 o 
  -3   3  14      973.78      988.98     39.86 o 
  -2   3  14       20.22        5.53      5.33 o 
  -1   3  14      633.78      645.53     29.13 o 
   0   3  14      722.23      639.62     45.33 o 
   1   3  14     1075.53     1035.16     45.86 o 
   2   3  14      471.98      505.84     77.60 o 
   3   3  14      274.68      298.97     41.05 o 
   4   3  14        1.59       11.82     10.35 o 
  -5   4  14       53.59       43.96      9.25 o 
  -4   4  14      411.20      196.75     95.89 o 
  -3   4  14       40.01       51.47     11.46 o 
  -2   4  14     1249.11     1286.24     41.61 o 
  -1   4  14        0.76       13.24      6.17 o 
   0   4  14      544.02      401.02     93.37 o 
   1   4  14      116.61      111.93     17.44 o 
   2   4  14      500.01      571.04     45.96 o 
   3   4  14        0.04       17.24     13.90 o 
   4   4  14      525.80      457.49     97.31 o 
  -5   5  14      479.79      496.45     41.38 o 
  -4   5  14       88.13       49.41     19.87 o 
  -3   5  14      202.03      105.60     55.94 o 
  -2   5  14        7.71       23.69      5.88 o 
  -1   5  14       10.95       13.57      4.09 o 
   0   5  14      131.46      130.25     18.54 o 
   1   5  14      448.51      436.32     57.84 o 
   2   5  14        0.16       33.69     20.84 o 
   3   5  14       15.18       13.40     33.94 o 
  -4   6  14      221.39      222.72     27.80 o 
  -3   6  14      159.47      131.65     26.23 o 
  -2   6  14      661.81      642.94     39.59 o 
  -1   6  14      222.43      189.22     29.59 o 
   0   6  14      874.74      876.13     38.96 o 
   1   6  14       28.63       21.54     14.06 o 
   2   6  14      265.76      219.30     57.44 o 
   3   6  14       29.47       10.13     11.59 o 
  -3   7  14      240.29      187.58     34.85 o 
  -2   7  14      187.15      142.77     26.35 o 
  -1   7  14      590.60      626.81     46.63 o 
   0   7  14       92.00       89.57     13.00 o 
   1   7  14      541.30      522.87    104.90 o 
   2   7  14      106.23       71.91     22.81 o 
  -2   8  14        7.80       12.48     14.61 o 
  -1   8  14       27.00       31.33     15.12 o 
   0   8  14      405.92      333.22     58.79 o 
  -5   0  15      331.57      327.78     47.25 o 
  -3   0  15     1381.19     1421.42     56.88 o 
  -1   0  15      205.20      191.33     18.01 o 
   1   0  15     1828.64     2017.76     98.03 o 
   3   0  15       20.55       36.35     17.54 o 
  -6   1  15     1014.14     1007.85     59.46 o 
  -5   1  15       23.76       29.52     11.12 o 
  -4   1  15       15.84       36.93      5.17 o 
  -3   1  15      324.57      355.43     20.64 o 
  -2   1  15       37.29       28.59      5.51 o 
  -1   1  15      157.18      140.21     12.11 o 
   0   1  15     1750.18     1677.87     72.28 o 
   1   1  15      765.53      742.79     23.56 o 
   2   1  15     1367.02     1363.08     69.69 o 
   3   1  15       97.08       89.91     26.66 o 
   4   1  15       98.49       69.36     17.52 o 
  -6   2  15        2.47       12.51     13.26 o 
  -5   2  15      747.36      631.04    175.66 o 
  -4   2  15      186.23      181.15     28.40 o 
  -3   2  15     2092.59     2157.05     74.06 o 
  -2   2  15      176.79      166.54     19.98 o 
  -1   2  15      410.75      365.00     41.32 o 
   0   2  15        1.72        8.24      5.08 o 
   1   2  15      514.07      520.31     25.18 o 
   2   2  15        8.97       22.09      6.33 o 
   3   2  15       48.38       70.97     14.62 o 
   4   2  15       14.93       30.96     12.59 o 
  -5   3  15        0.28       21.87     13.71 o 
  -4   3  15     1039.40      895.69    171.27 o 
  -3   3  15      122.34      137.66     13.49 o 
  -2   3  15      237.70      278.68     24.12 o 
  -1   3  15      260.16      241.84     24.97 o 
   0   3  15      441.49      465.52     33.96 o 
   1   3  15      258.46      245.23     29.33 o 
   2   3  15      890.74      884.50     39.90 o 
   3   3  15        0.38       10.60     11.55 o 
   4   3  15       83.07       60.74     28.63 o 
  -5   4  15       20.87       42.32      7.48 o 
  -4   4  15        3.80       10.31      5.11 o 
  -3   4  15      123.78      130.39     20.25 o 
  -2   4  15       27.26       30.14      8.20 o 
  -1   4  15      671.33      692.46     32.26 o 
   0   4  15       39.57       25.38      9.71 o 
   1   4  15      601.44      697.74     79.06 o 
   2   4  15        2.18       28.92     15.36 o 
   3   4  15      287.49      270.82     66.49 o 
   4   4  15        0.59       23.77     18.50 o 
  -5   5  15        9.71       25.55      8.03 o 
  -4   5  15      781.20      825.62     36.76 o 
  -3   5  15       11.17       20.79     12.33 o 
  -2   5  15      586.35      626.42     28.61 o 
  -1   5  15       33.76       32.73      7.07 o 
   0   5  15      590.29      649.76     33.39 o 
   1   5  15       30.84       33.12     15.52 o 
   2   5  15      314.52      292.14     66.70 o 
   3   5  15        4.44        5.34      9.23 o 
  -4   6  15       52.78       60.83      8.81 o 
  -3   6  15       55.03       63.74     10.35 o 
  -2   6  15       65.31       62.85      8.15 o 
  -1   6  15      145.39      143.03     20.92 o 
   0   6  15        2.52       15.18      9.68 o 
   1   6  15      355.57      387.83     65.14 o 
   2   6  15        1.83       11.02     27.44 o 
  -3   7  15       40.34       39.94     21.06 o 
  -2   7  15      118.64       56.66     19.13 o 
  -1   7  15        0.00       15.72     12.81 o 
   0   7  15      250.97      282.13     34.19 o 
   1   7  15       11.63       39.15     13.75 o 
  -6   0  16      450.54      446.08     81.26 o 
  -4   0  16     2009.78     2222.69    148.29 o 
  -2   0  16     1755.16     1724.89     77.14 o 
   0   0  16     1666.91     1832.77     74.30 o 
   2   0  16     1496.56     1550.85    108.08 o 
   4   0  16      257.86      221.50     45.82 o 
  -6   1  16        0.69       23.58      8.00 o 
  -5   1  16      857.96      942.95     36.23 o 
  -4   1  16      100.31      102.75     19.47 o 
  -3   1  16        6.37       10.65      3.95 o 
  -2   1  16      347.78      335.98     15.87 o 
  -1   1  16      405.80      395.63     16.58 o 
   0   1  16       87.22       71.59     10.73 o 
   1   1  16      269.41      292.87     17.79 o 
   2   1  16      369.97      333.10     53.34 o 
   3   1  16       15.67       34.81     22.33 o 
   4   1  16        0.94       20.64     10.72 o 
  -5   2  16        6.96       29.48      8.39 o 
  -4   2  16      581.66      624.19     25.89 o 
  -3   2  16        0.68       10.48      7.60 o 
  -2   2  16      277.20      317.81     20.33 o 
  -1   2  16      537.52      518.07     20.14 o 
   0   2  16      266.56      287.64     20.94 o 
   1   2  16      277.54      246.14     17.90 o 
   2   2  16     2063.89     2046.08    161.27 o 
   3   2  16       81.98      102.41     26.79 o 
   4   2  16       61.84       68.91     13.16 o 
  -5   3  16      264.73      295.56     40.53 o 
  -4   3  16        1.81       14.94      6.26 o 
  -3   3  16      315.18      341.34     31.30 o 
  -2   3  16       17.63       28.24      5.46 o 
  -1   3  16      835.66      856.92     31.30 o 
   0   3  16        5.27       14.00      6.13 o 
   1   3  16      762.89      763.11     34.20 o 
   2   3  16      274.37      229.60     37.26 o 
   3   3  16       73.60       94.99     19.35 o 
  -5   4  16       79.95       39.23     19.48 o 
  -4   4  16     1120.81     1194.42     41.69 o 
  -3   4  16       48.25       35.07      8.42 o 
  -2   4  16      435.84      488.12     23.93 o 
  -1   4  16        9.22        9.32      9.20 o 
   0   4  16       71.42       58.81     11.62 o 
   1   4  16        7.24        4.52     12.56 o 
   2   4  16      607.25      685.51     38.03 o 
   3   4  16        2.73       20.22      8.72 o 
  -4   5  16        4.43       -2.82     11.45 o 
  -3   5  16      464.62      366.64     68.51 o 
  -2   5  16      250.38      232.43     23.03 o 
  -1   5  16      442.42      390.70     45.78 o 
   0   5  16       77.54       47.79     27.74 o 
   1   5  16     1059.96     1223.46     61.52 o 
   2   5  16       46.29       52.46     17.40 o 
   3   5  16      347.74      276.77     78.36 o 
  -3   6  16        2.55       16.94      7.63 o 
  -2   6  16      180.74      189.44     33.30 o 
  -1   6  16       12.46       25.07     16.62 o 
   0   6  16      426.73      386.55     66.14 o 
   1   6  16        3.67       -0.99     19.44 o 
   2   6  16      264.17      279.48     85.70 o 
  -2   7  16        6.29       13.68     11.86 o 
  -1   7  16      499.12      392.51     72.24 o 
   0   7  16       72.21       56.49     39.01 o 
   1   7  16      198.85      158.27     33.53 o 
  -5   0  17      392.69      305.25     63.17 o 
  -3   0  17      144.77      157.87     39.36 o 
  -1   0  17       12.68       11.35      5.62 o 
   1   0  17      891.05      913.07     69.71 o 
   3   0  17      576.47      615.94     52.71 o 
  -5   1  17       53.48       78.44     10.62 o 
  -4   1  17     1066.74     1073.81     35.88 o 
  -3   1  17      538.96      518.12     26.50 o 
  -2   1  17     1181.21     1211.95     35.65 o 
  -1   1  17      173.75      169.05     18.79 o 
   0   1  17      866.18      890.98     24.61 o 
   1   1  17      325.42      328.67     37.60 o 
   2   1  17      150.73      176.47     40.68 o 
   3   1  17      185.22      166.30     42.31 o 
  -5   2  17      827.47      767.57    289.37 o 
  -4   2  17       19.40       38.31     10.01 o 
  -3   2  17      399.38      430.48     29.21 o 
  -2   2  17      126.93      112.95     12.39 o 
  -1   2  17      479.54      459.33     17.18 o 
   0   2  17      138.21      117.25     13.50 o 
   1   2  17      512.39      520.05     37.97 o 
   2   2  17       14.42       25.48     12.45 o 
   3   2  17      433.16      314.47     54.53 o 
  -5   3  17        5.07       29.65     11.58 o 
  -4   3  17     1172.72      975.54    188.85 o 
  -3   3  17       51.36       43.08     14.30 o 
  -2   3  17      206.81      191.27     32.43 o 
  -1   3  17      133.98      127.69     21.34 o 
   0   3  17       79.58       88.40     17.38 o 
   1   3  17       30.81       34.37      9.68 o 
   2   3  17      835.74      912.59     53.97 o 
   3   3  17       32.53       39.99     16.41 o 
  -4   4  17       27.38       43.99      7.65 o 
  -3   4  17      208.54      217.03     26.13 o 
  -2   4  17      105.99       93.09     14.66 o 
  -1   4  17      430.80      467.04     29.52 o 
   0   4  17       96.52       95.22     17.89 o 
   1   4  17      666.74      730.38     54.57 o 
   2   4  17       23.41       44.60     10.30 o 
   3   4  17      467.33      567.16    114.21 o 
  -4   5  17      460.53      478.23     31.44 o 
  -3   5  17       66.64       56.92      8.91 o 
  -2   5  17      231.43      220.54     29.60 o 
  -1   5  17        0.61       -1.02      7.27 o 
   0   5  17      146.22      141.49     20.69 o 
   1   5  17        0.00       13.25     25.32 o 
   2   5  17      217.25      192.15     38.66 o 
  -3   6  17      263.66      219.47     25.45 o 
  -2   6  17        0.27       19.34      6.00 o 
  -1   6  17      241.30      251.90     39.81 o 
   0   6  17       82.34       43.98     14.11 o 
   1   6  17       82.43       69.98     16.35 o 
  -4   0  18      309.93      366.29     63.16 o 
  -2   0  18      822.69      805.19     46.79 o 
   0   0  18     1526.68     1574.22     96.66 o 
   2   0  18      114.58       74.59     16.74 o 
  -5   1  18      225.22      165.16     25.48 o 
  -4   1  18        5.35       29.77      8.34 o 
  -3   1  18     1029.65     1092.49     36.76 o 
  -2   1  18        8.71       20.76      5.35 o 
  -1   1  18       48.40       52.15     10.10 o 
   0   1  18       15.85       22.64      6.93 o 
   1   1  18      690.87      645.26     39.45 o 
   2   1  18      459.38      414.46     87.46 o 
   3   1  18     1055.67     1163.99     62.79 o 
  -5   2  18       22.36       33.11      9.89 o 
  -4   2  18      302.75      154.99     70.79 o 
  -3   2  18       11.58        8.55      9.78 o 
  -2   2  18       63.54       83.51     13.99 o 
  -1   2  18       87.41       77.99     13.94 o 
   0   2  18      382.94      380.69     24.58 o 
   1   2  18      376.14      292.72     33.13 o 
   2   2  18      207.33      186.58     34.22 o 
   3   2  18       34.32       15.57     21.89 o 
  -4   3  18       12.41       12.60     12.65 o 
  -3   3  18     1276.12     1409.90     43.16 o 
  -2   3  18      348.54      284.07     33.94 o 
  -1   3  18      144.56      133.26     25.64 o 
   0   3  18       99.53       96.55     17.44 o 
   1   3  18      481.90      496.37     40.29 o 
   2   3  18       10.47       34.03      9.78 o 
  -4   4  18      760.84      770.63     38.07 o 
  -3   4  18        4.05       16.92      5.88 o 
  -2   4  18      274.58      260.72     30.96 o 
  -1   4  18       20.12       30.68      9.50 o 
   0   4  18      166.74      152.13     25.16 o 
   1   4  18       76.38       67.89     11.86 o 
   2   4  18      320.69      269.38     61.39 o 
  -3   5  18      344.41      295.74     43.54 o 
  -2   5  18       85.62       68.94     14.23 o 
  -1   5  18       36.68       57.44      7.15 o 
   0   5  18        0.75       13.85     10.03 o 
   1   5  18      206.74      153.01     37.92 o 
  -2   6  18      196.11      191.75     27.12 o 
  -1   6  18        4.74       -1.14     11.00 o 
   0   6  18      474.22      506.36     46.84 o 
  -3   0  19     1063.93     1201.41     58.60 o 
  -1   0  19       48.46       53.21     22.31 o 
   1   0  19      536.31      536.92     45.56 o 
  -4   1  19       84.80      111.72     16.04 o 
  -3   1  19        1.37        2.57      6.85 o 
  -2   1  19      800.31      842.05     31.36 o 
  -1   1  19        2.70        6.64      9.12 o 
   0   1  19      176.81      174.18     22.12 o 
   1   1  19       24.19       20.76      8.04 o 
   2   1  19      289.19      260.47     59.21 o 
  -4   2  19      151.66      108.13     32.44 o 
  -3   2  19     1402.53     1572.56    110.30 o 
  -2   2  19      180.80      166.33     21.42 o 
  -1   2  19      326.32      342.32     25.75 o 
   0   2  19       72.84       72.06     11.95 o 
   1   2  19      354.07      340.92     46.05 o 
   2   2  19       19.39       26.60     27.18 o 
  -4   3  19      339.43      346.01     52.65 o 
  -3   3  19       44.11       25.13     14.61 o 
  -2   3  19        3.98       25.66      8.29 o 
  -1   3  19      307.71      267.34     26.82 o 
   0   3  19       58.77       90.79     16.16 o 
   1   3  19        3.47        8.57     20.08 o 
   2   3  19      676.05      670.79     61.71 o 
  -3   4  19      921.85      992.00     45.69 o 
  -2   4  19       13.55       19.16      6.86 o 
  -1   4  19      184.00      174.31     29.80 o 
   0   4  19       26.09       25.43      6.36 o 
   1   4  19      265.93      246.71     40.38 o 
  -2   5  19       74.37       61.74      9.23 o 
  -1   5  19       90.75       77.74     15.37 o 
   0   5  19      591.95      624.98     48.69 o 
  -4   0  20      309.26      218.92     58.33 o 
  -2   0  20      808.46      815.35     63.29 o 
   0   0  20        2.95        1.39     27.87 o 
   2   0  20       93.17       99.84     33.35 o 
  -4   1  20       20.03        5.21      7.86 o 
  -3   1  20      173.65      161.80     27.66 o 
  -2   1  20        0.72       18.42     12.81 o 
  -1   1  20      787.90      805.81     52.45 o 
   0   1  20       95.33       70.26     16.69 o 
   1   1  20      120.72      144.91     15.51 o 
   2   1  20        0.28        6.86     15.31 o 
  -4   2  20      253.92      171.23     40.44 o 
  -3   2  20       50.14       37.59     11.26 o 
  -2   2  20      467.33      420.71     31.85 o 
  -1   2  20       79.27       56.59     10.80 o 
   0   2  20        7.50       19.27     14.52 o 
   1   2  20        5.50      -14.90      9.93 o 
   2   2  20      860.26      815.20     55.85 o 
  -3   3  20      636.37      625.92     76.75 o 
  -2   3  20       16.98       24.79     15.26 o 
  -1   3  20      402.03      428.93     33.11 o 
   0   3  20       16.07       17.89     17.81 o 
   1   3  20      364.97      420.82     78.21 o 
  -2   4  20      264.97      199.65     33.43 o 
  -1   4  20        8.62       31.09      6.15 o 
   0   4  20      164.82      148.35     35.43 o 
  -3   0  21      473.57      421.42    127.58 o 
  -1   0  21      678.31      750.27     46.92 o 
   1   0  21      257.41      188.05     30.20 o 
  -3   1  21       16.16       37.13     11.75 o 
  -2   1  21      742.31      870.05    136.23 o 
  -1   1  21       96.13       93.53     17.20 o 
   0   1  21       47.71       52.63     16.30 o 
   1   1  21       22.08       33.37     10.85 o 
  -3   2  21      148.44      125.52     29.51 o 
  -2   2  21        4.79      -23.46     15.64 o 
  -1   2  21      284.89      213.70     35.18 o 
   0   2  21        5.42        5.48      8.64 o 
   1   2  21       75.44      108.27     23.52 o 
  -2   3  21      366.77      353.49     72.84 o 
  -1   3  21      110.64      107.50     18.03 o 
   0   3  21      150.87      126.51     17.01 o 
  -2   0  22      683.70      763.16     75.18 o 
   0   0  22      144.27       80.24     45.48 o 
  -2   1  22      121.53       82.87     20.21 o 
  -1   1  22      221.33      185.38     36.82 o 
                                                 
